# Supplementary material for: Modeling nationalism, religiosity, and threat perception: During the COVID-19 pandemic
Source: PLoS One. 2023 Apr 6;18(4):e0281002. doi: 10.1371/journal.pone.0281002 (PMC10079114; doi:10.1371/journal.pone.0281002)
Supplement: S1 File — (XLSX) [file pone.0281002.s001.xlsx]

## Sheet: Sheet1
Source	Index	REMOVED_ANON	REMOVED_ANON	REMOVED_ANON	Country	REMOVED_ANON	REMOVED_ANON	REMOVED_ANON	How old are you ?	What is your gender ?Â	What is your nationalityÂ ?	What is your country of residence?	REMOVED_ANON	What is your highest level of education ?	What term would best describe your religious identity?	Other:What term would best describe your religious identity?	Have you already been infected by COVID-19 (coronavirus)?Â	I identify with my nation:Please answer the following questions about your feelings toward your nation:	I feel committed to my nation:Please answer the following questions about your feelings toward your nation:	I am glad to be in my nation:Please answer the following questions about your feelings toward your nation:	Being in my nation is an important part of how I see myself:Please answer the following questions about your feelings toward your nation:	I am one with my nation:Please answer the following questions about your nation:	I feel immersed in my nation:Please answer the following questions about your nation:	I have a deep emotional bond with my nation:Please answer the following questions about your nation:	My nation is me:Please answer the following questions about your nation:	Iâ€™ll do more for my nation than any of the other members:Please answer the following questions about your nation:	I am strong because of my nation:Please answer the following questions about your nation:	I make my nation strong:Please answer the following questions about your nation:	Drug addicts:On this list are various groups of people. Could you please mark any that you would not like to have as neighbours?	People of a different race:On this list are various groups of people. Could you please mark any that you would not like to have as neighbours?	People who have AIDS:On this list are various groups of people. Could you please mark any that you would not like to have as neighbours?	Immigrants/foreign workers:On this list are various groups of people. Could you please mark any that you would not like to have as neighbours?	Homosexuals:On this list are various groups of people. Could you please mark any that you would not like to have as neighbours?	People of a different religion:On this list are various groups of people. Could you please mark any that you would not like to have as neighbours?	Heavy drinkers:On this list are various groups of people. Could you please mark any that you would not like to have as neighbours?	Unmarried couples living together:On this list are various groups of people. Could you please mark any that you would not like to have as neighbours?	People who speak a different language:On this list are various groups of people. Could you please mark any that you would not like to have as neighbours?	When jobs are scarce, men should have more right to a job than women.:Do you agree, disagree or neither agree nor disagree with the following statements? Â	When jobs are scarce, employers should give priority to people of this country over immigrants.:Do you agree, disagree or neither agree nor disagree with the following statements? Â	If a woman earns more money than her husband, it's almost certain to cause problems:Do you agree, disagree or neither agree nor disagree with the following statements? Â	Having a job is the best way for a woman to be an independent person.:Do you agree, disagree or neither agree nor disagree with the following statements? Â	Muslims:How do you feel toward the following groups? Â	Christians:How do you feel toward the following groups? Â	Jews:How do you feel toward the following groups? Â	Atheists:How do you feel toward the following groups? Â	Immigrants:How do you feel toward the following groups? Â	People of other races than my own:How do you feel toward the following groups? Â	Regarding economic issues, I generally tend to be: Â	Regarding social issues, I generally tend to be: Â
Mturk	554				India	Mumbai	16	400070	36	M	India	India		3	Muslim		I have not been tested and have no symptoms	3	7	4	6	6	4	6	5	6	3	6	1						7			3	3	2	4	4	5	4	5	4	5	2	2
Mturk	598				United States	Blythe	CA	92225	51	M	United States	United States		3	Catholic		I have not been tested and have no symptoms	6	5	6	4	4	6	5	6	4	5	5				4						3	4	3	4	5	2	5	3	4	4	4	4
Mturk	541				India	Peelamedu	25	641004	30	F	India	India		2	Buddhist		I have not been tested and have no symptoms	7	7	7	7	7	6	7	7	7	6	7	1				5			8		4	4	2	5	6	6	5	5	5	5	6	7
Mturk	73				India	Chennai	25	600001	33	F	India	India		3	Hindu	HINDU	I have been tested and it was negative	7	6	4	5	7	6	5	4	5	6	7	1		3		5			8		4	4	5	3	4	4	3	4	6	5	8	8
Mturk	458				India	Chennai	25	600001	25	F	India	India		3	Hindu	HINDU	I have not been tested and have no symptoms	7	7	7	7	7	7	7	7	7	7	7		2				6			9	5	4	4	5	2	3	3	3	2	5	3	8
Mturk	936				India	Chennai	25	600005	33	F	India	India		3	Muslim		I have not been tested and have no symptoms	3	4	5	4	5	4	3	4	5	4	3						6			9	3	3	4	2	3	4	4	3	3	4	6	6
Mturk	265				India	Erode	25	638001	45	M	India	India		3	Hindu	hindu	I have not been tested and have no symptoms	7	7	7	7	7	7	7	7	7	7	7	1		3		5		7	8		4	5	3	3	1	4	4	4	3	4	7	7
Mturk	1321				Australia	Camberwell	7	3124	54	F	Australia	Australia		3	None		I have not been tested and have no symptoms	4	4	6	5	4	5	5	3	4	4	4							7			1	1	1	5	4	4	4	6	4	4	4	2
Mturk	1323				Australia	Sale	7	3850	58	M	Australia	Australia		2	Atheist		I have not been tested and have no symptoms	7	7	7	7	6	6	7	7	6	4	6	1									2	2	2	5	2	2	2	6	4	5	8	6
Mturk	737				India				31	F	India	India		3	Agnostic		I have not been tested and have no symptoms	6	7	5	6	6	5	7	6	5	6	7	1				5		7			5	4	5	4	4	5	4	5	5	6	8	7
Mturk	249				India	Chennai	25	600001	25	M	India	India		4	Atheist		I have been tested and it was negative	5	6	5	6	5	6	6	5	6	5	6			3							4	4	5	5	1	4	5	5	4	4	7	7
Mturk	1180				India	Chennai	25	600002	27	M	India	India		3	Atheist		I have tested positive and I am not recovered	6	6	6	6	6	2	3	4	6	5	4	1	2					7	8	9	4	3	4	4	3	5	5	4	5	4	7	4
Mturk	605				India	Chennai	25	600008	31	M	India	India		3	Atheist		I have not been tested and have no symptoms	5	6	6	5	7	7	6	6	7	6	7	1				5		7			4	5	5	4	3	5	6	6	5	4	8	8
Mturk	566				India	Chennai	25	600001	26	M	India	India		3	Atheist		I have been tested and it was negative	5	6	7	6	5	6	5	6	7	6	7		2						8		3	4	4	5	5	4	5	5	5	4	8	7
Mturk	928				India	Namakkal	25	637001	31	M	India	India		3	Buddhist		I have not been tested and have no symptoms	7	7	7	7	7	7	7	7	7	7	7	1						7			5	5	4	4	3	4	4	4	5	4	8	8
Mturk	738				India	Coimbatore	25	641019	27	M	India	India		3	Buddhist		I have not been tested and have no symptoms	6	7	6	7	5	6	6	7	6	7	2	1		3		5					4	2	4	5	4	6	6	5	2	5	7	7
Mturk	536				India	Chennai	25	600001	24	F	India	India		4	Buddhist		I have not been tested and have no symptoms	5	6	7	6	6	6	7	6	5	6	7	1						7			3	4	1	4	6	6	6	6	6	6	6	6
Mturk	112				India	Chennai	25	600006	29	F	India	India		3	Catholic		I have not been tested and have no symptoms	7	7	6	7	7	6	5	6	6	7	7							7			4	4	5	5	6	6	6	6	5	6	8	9
Mturk	836				India	Chennai	25	600001	25	F	India	India		3	Catholic		I have not been tested and have no symptoms	6	7	5	6	6	7	6	7	6	5	6									9	4	4	4	3	4	6	5	4	5	4	7	7
Mturk	45				India	Chennai	25	600006	28	M	India	Indonesia		3	Catholic		I have tested positive but I am recovered	7	6	2	3	7	5	2	6	5	3	6	1	2			5				9	5	1	2	4	5	5	3	6	1	4	8	7
Mturk	153				India	Chennai	25	600004	30	M	India	India		3	Catholic		I have not been tested and have no symptoms	6	7	7	6	7	7	6	6	7	7	6	1		3		5		7	8		4	5	4	2	6	2	4	2	6	5	9	7
Mturk	292				India	Coimbatore	25	641029	30	F	India	India		3	Catholic		I have been tested and it was negative	7	6	7	7	7	7	6	7	7	6	6	1						7			5	5	4	5	5	6	6	5	6	6	10	10
Mturk	545				India	Chennai	25	600014	33	M	India	India		3	Catholic		I have been tested and it was negative	7	6	7	7	7	6	7	7	6	7	7	1						7			5	5	4	3	5	6	5	6	6	6	10	10
Mturk	701				India	Chennai	25	600004	30	M	India	India		3	Catholic		I have been tested and it was negative	7	7	6	6	7	7	6	7	6	6	7	1						7			5	5	5	4	6	4	5	5	6	6	10	10
Mturk	982				India	Chennai	25	600017	27	M	India	India		3	Catholic		I have not been tested and have no symptoms	6	7	6	6	6	7	6	6	7	7	6						6				4	4	4	5	5	5	5	5	5	5	8	8
Mturk	156				India	Chennai	25	600017	24	M	India	India		3	Evangelical/Pentecostal/Charismatic		I have been tested and it was negative	6	7	6	6	6	5	6	7	7	6	5	1	2				6			9	5	4	5	4	4	6	4	3	6	5	6	7
Mturk	448				India	Hyderabad	2	500001	45	M	India	India		4	Evangelical/Pentecostal/Charismatic		I have not been tested and have no symptoms	7	7	7	7	7	7	7	6	7	7	7	1				5			8		5	4	4	4	2	6	4	3	4	6	7	8
Mturk	630				India	Ahmedabad	9	380001	28	M	India	India		3	Hindu	Hindu	I have not been tested and have no symptoms	6	7	7	7	7	7	7	5	7	6	7	1						7			1	4	2	5	3	5	6	5	6	6	6	4
Mturk	1126				India	Siwan	34	841226	24	M	India	India		3	Hindu	Hindu	I have not been tested and have no symptoms	7	7	7	7	7	7	7	7	7	6	7	1						7			2	3	4	5	4	6	5	5	5	5	6	6
Mturk	716				India	Chennai	25	600001	28	M	India	India		3	Hindu	HINDUISM	I have not been tested and have no symptoms	5	6	5	7	5	6	6	6	5	6	7		2							9	4	4	4	5	5	5	4	5	4	5	7	4
Mturk	234				India	Coimbatore	25	641018	28	M	India	India		3	Hindu	Hindu	I have not been tested and have no symptoms	6	5	7	6	5	7	5	5	3	6	5						6				5	4	4	4	5	4	6	4	3	4	7	4
Mturk	439				India	Coimbatore	25	641027	36	M	India	India		4	Hindu	HINDU	I have not been tested and have no symptoms	7	6	6	5	6	5	4	5	4	6	7	1			4			7	8		4	3	3	4	5	5	5	4	3	6	5	5
Mturk	226				India	Chennai	25	600005	28	M	India	India		3	Hindu	Hinduism	I have not been tested and have no symptoms	6	6	5	6	6	6	6	6	6	6	6	1				5		7			4	3	3	4	4	4	4	4	4	5	4	3
Mturk	988				India	Coimbatore	25	641018	29	M	India	India		3	Hindu	HINDU	I have not been tested and have no symptoms	6	5	6	4	6	5	6	7	4	6	5	1			4				8		4	3	3	4	5	5	5	4	4	6	6	5
Mturk	1269				India	Chennai	25	600001	29	M	India	India		3	Hindu	hindu	I have not been tested and have no symptoms	7	6	7	7	6	6	7	7	7	6	6		2	3		5		7		9	5	5	4	4	5	3	4	3	4	2	7	8
Mturk	1185				India	Bengaluru	19	560002	40	F	India	India		3	Hindu	Hindu	I have not been tested and have no symptoms	7	7	7	7	7	7	7	7	7	7	7						6			9	2	4	4	4	1	3	2	2	2	3	0	0
Mturk	275				India	Coimbatore	25	641027	30	M	India	India		3	Hindu	hindu	I have not been tested and have no symptoms	6	5	7	6	6	4	6	7	5	6	5	1									4	3	4	5	5	5	4	5	4	5	7	8
Mturk	39				India	Chennai	25	600003	29	M	India	India		3	Hindu	HINDU		7	7	7	7	7	7	7	7	7	7	7					5					5	5	5	5	6	6	6	6	6	6	0	0
Mturk	1290				India	Chennai	25	600006	33	M	India	India		3	Hindu	hindu	I have not been tested and have no symptoms	6	5	6	7	6	5	7	6	7	6	5	1		3	4			7			4	4	5	4	1	3	4	5	4	6	6	5
Mturk	1031				India	Coimbatore	25	641028	33	M	India	India		3	Hindu	Hindu	I have not been tested and have no symptoms	6	6	6	6	6	6	6	6	6	6	6		2			5	6	7	8	9	4	4	4	4	5	5	5	5	5	5	2	2
Mturk	89				India	Panampilly Nagar	13	682036	37	M	India	India		3	Hindu	Hindu	I have not been tested and have no symptoms	7	7	7	7	7	7	7	7	7	7	7	1						7			4	5	1	3	3	6	6	6	6	6	5	5
Mturk	190				India	Chennai	25	600107	32	M	India	India		3	Hindu	hindu	I have not been tested and have no symptoms	6	6	6	6	6	6	6	6	6	6	6	1				5		7			2	5	2	5	4	4	4	2	4	4	8	8
Mturk	843				India	Gudivada	2	521301	22	M	India	India		3	Hindu	hindu	I have been tested and it was negative	6	6	5	5	5	5	6	5	6	6	5	1		3				7			4	3	4	4	4	5	5	5	5	6	4	4
Mturk	1294				India	Chennai	25	600042	30	F	India	India		4	Hindu	hindu	I have not been tested and have no symptoms	6	6	7	6	6	6	6	6	6	6	6		2		4	5	6	7		9	4	4	4	4	5	4	4	4	4	4	8	7
Mturk	1284				India	Chennai	25	600017	39	F	India	India		3	Hindu	Hindhu	I have not been tested and have no symptoms	7	7	7	7	7	7	7	7	7	7	7	1						7			4	5	4	5	5	5	5	5	5	5	1	4
Mturk	126				India	Bengaluru	19	560002	32	F	India	India		3	Hindu	Hindu	I have not been tested and have no symptoms	6	6	6	7	6	6	6	6	5	5	6	1		3				7			3	4	3	5	5	5	4	4	4	5	8	7
Mturk	811				India	Chennai	25	600004	34	F	India	India		3	Hindu	HINDU	I have been tested and it was negative	7	6	7	7	7	7	7	7	6	7	7							7		9	4	4	4	5	4	4	3	4	4	4	9	9
Mturk	859				United States	Rancho Cordova	CA	95742	28	M	United States	United States		3	Hindu	HINDU	I have not been tested and have no symptoms	5	6	6	6	5	4	5	5	5	6	5		2								3	3	4	4	4	4	4	4	5	5	7	7
Mturk	1122				India	Ernakulam	13	682018	26	M	India	India		4	Humanist		I have not been tested and have no symptoms	6	5	6	4	5	6	4	5	6	5	6	1		3				7			4	4	3	2	4	5	4	4	5	3	7	8
Mturk	501				India	Chennai	25	600042	23	F	India	India		4	Humanist		I have been tested and it was negative	6	7	6	6	7	6	7	5	6	7	6								8		4	4	5	4	5	6	5	6	4	5	9	8
Mturk	1140				India	Trichy	25	620012	26	F	India	India		3	Humanist		I have tested positive but I am recovered	5	6	6	5	5	6	5	6	7	6	5		2								4	3	3	4	4	5	4	5	5	6	6	7
Mturk	1217				India	Chennai	25	600082	25	M	India	India		4	Humanist		I have tested positive but I am recovered	7	6	5	6	7	5	5	6	6	7	6									9	5	4	4	3	4	5	4	4	6	5	9	9
Mturk	732				India	Puducherry	22	605007	28	M	India	India		3	Humanist		I have not been tested and have no symptoms	6	7	6	6	6	5	7	2	7	5	7	1				5		7	8		3	4	4	5	5	5	5	5	5	5	8	7
Mturk	168				India	Chennai	25	600010	26	M	India	India		3	Humanist		I have been tested and it was negative	5	6	4	5	6	5	4	5	6	5	6						6	7	8	9	4	3	4	3	5	4	5	4	3	4	7	4
Mturk	849				India	Chennai	25	600004	29	F	India	India		4	Humanist		I have not been tested and have no symptoms	7	7	7	7	6	7	7	6	6	7	6	1	2	3		5		7	8		5	5	5	5	5	5	6	5	6	6	7	8
Mturk	1053				India	Gwalior	35	474005	38	F	India	India		4	Humanist		I have not been tested and have no symptoms	6	6	7	6	2	6	6	4	4	4	4	1		3				7			1	4	3	5	5	5	5	5	5	5	3	3
Mturk	1220				India	Chennai	25	600012	25	M	India	India		3	Humanist		I have tested positive but I am recovered	7	6	7	6	7	6	7	6	7	6	7		2		4	5		7			5	5	4	4	6	5	5	5	6	6	8	8
Mturk	1228				India	Chennai	25	600004	27	F	India	India		4	Humanist		I have tested positive but I am recovered	7	6	7	6	7	6	7	6	7	6	7		2					7	8	9	5	5	4	4	5	6	6	6	5	5	6	7
Mturk	173				India	Madurai	25	625020	27	M	India	India		3	Humanist		I have not been tested and have no symptoms	4	3	4	5	4	5	3	4	3	4	5					5		7			2	3	4	3	3	5	4	3	4	3	6	6
Mturk	139				India	Chennai	25	600042	36	M	India	India		3	Humanist		I have been tested and it was negative	7	7	7	7	6	7	7	7	7	7	7		2		4		6			9	3	3	4	4	4	4	5	4	4	5	3	3
Mturk	184				India	Hyderabad	2	500001	30	M	India	India		3	Humanist		I have not been tested and have no symptoms	7	6	7	7	7	6	6	6	5	7	7	1									2	4	2	4	4	5	4	5	5	5	8	9
Mturk	71				India	Chennai	25	600099	26	M	India	India		3	Jewish		I have been tested and it was negative	6	6	7	6	5	6	5	6	7	6	6						6		8		4	4	5	4	6	5	4	5	5	4	8	8
Mturk	1019				India	Chennai	25	600042	31	F	India	India		2	Muslim		I have tested positive but I am recovered	6	5	6	6	6	6	6	4	6	5	6		2	3	4			7	8		5	4	5	2	5	4	6	5	5	6	7	4
Mturk	328				India	Chennai	25	600118	30	M	India	India		3	Muslim		I have not been tested and have no symptoms	6	5	6	5	6	5	6	6	5	5	6	1		3					8		4	4	3	3	5	6	5	6	5	5	8	6
Mturk	161				India	Chennai	25	600002	21	M	India	India		3	Muslim		I have not been tested and have no symptoms	7	6	7	6	7	6	7	6	5	6	7				4						5	4	4	5	5	6	6	5	6	5	8	9
Mturk	1208				India	Chennai	25	600001	28	M	India	India		4	Muslim		I have not been tested and have no symptoms	6	6	6	6	6	6	3	6	3	6	3	1	2	3	4				8		1	5	3	4	5	6	2	5	5	3	7	7
Mturk	69				India	Chennai	25	600001	32	M	India	India		3	None		I have not been tested and have no symptoms	7	7	7	7	7	7	7	7	7	7	7			3							4	4	4	3	4	4	5	4	4	5	2	2
Mturk	1161				India	Chennai	25	600006	25	M	India	India		3	None		I have not been tested and have no symptoms	5	5	5	5	5	5	5	6	6	5	5	1									3	3	3	4	5	4	4	5	4	5	6	6
Mturk	1132				India	Chennai	25	600042	36	M	India	India		3	None		I have not been tested and have no symptoms	6	6	5	5	6	5	6	5	6	7	7						6				5	4	4	4	2	3	2	2	3	3	6	6
Mturk	410				India	Chennai	25	600002	36	F	India	India		3	Protestant		I have been tested and it was negative	7	7	7	7	7	7	7	7	7	7	7	1		3		5		7	8		5	5	4	5	3	6	4	6	6	6	10	8
Mturk	85				India	Chennai	25	600004	38	M	India	India		3	Spiritual but not religious		I have not been tested and have no symptoms	4	7	7	7	7	4	6	6	6	6	6		2							9	3	4	3	5	2	5	5	5	5	5	6	4
Mturk	946				India	Indore	35	452001	27	M	India	India		4	Spiritual but not religious		I have not been tested and have no symptoms	6	6	5	6	5	6	6	6	6	6	6	1						7			4	4	4	3	6	6	6	6	6	6	7	1
Mturk	302				India	Coimbatore	25	641027	26	M	India	India		3	Spiritual but not religious		I have not been tested and have no symptoms	7	7	7	7	7	7	7	7	7	7	7	1		3		5		7			2	5	4	5	4	5	5	5	5	5	6	6
Mturk	851				Canada	Saint-eustache	QC	J7P	33	M	Canada	Canada		2	Spiritual but not religious		I have not been tested and have no symptoms	4	4	3	3	2	2	2	1	2	3	5							7			1	1	1	5	4	5	2	6	5	5	7	7
General	1873				United Kingdom	Gravesend	G5	DA11	18	F	United Kingdom	United Kingdom		2	Church of England/Anglican		I have not been tested and have no symptoms	6	7	7	7	6	6	5	5	4	4	4										1	4	1	1	5	6	6	6	6	6	7	7
General	1923				United Kingdom	London	H9	SE4	55	M	United Kingdom	United Kingdom		2	None		I have not been tested and have no symptoms	6	7	7	7	6	4	4	4	6	4	4	1									1	5	1	4	2	4	3	4	3	5	6	6
Mturk	556				United States	Redlands	CA	92373	26	F	United States	United States		4	Catholic		I have been tested and it was negative	6	7	6	7	6	7	6	5	6	7	6			3			6			9	5	5	4	4	5	6	5	4	6	5	8	9
Mturk	407				India	Chennai	25	600004	29	M	India	India		4	Atheist		I have not been tested and have no symptoms	7	7	7	7	7	7	6	6	6	5	7	1				5		7			5	5	2	4	5	5	5	5	5	5	8	8
Mturk	179				India	Pune	16	411003	32	F	India	India		3	Catholic		I have not been tested and have no symptoms	4	5	5	5	4	4	5	5	4	5	5	1									1	5	1	2	3	3	3	5	5	3	2	1
Mturk	999				India	Ernakulam	13	682024	30	M	India	India		4	Catholic		I have not been tested and have no symptoms	7	7	7	7	6	7	7	5	1	7	4	1						7			3	5	4	4	6	6	6	6	6	6	5	5
Mturk	742				India	Chennai	25	600006	25	M	India	India		3	Catholic		I have been tested and it was negative	6	7	6	7	6	5	6	7	6	5	6							7			4	4	5	5	5	5	5	6	5	6	8	7
Mturk	1041				India	Chennai	25	600001	31	F	India	India		3	Evangelical/Pentecostal/Charismatic		I have been tested and it was negative	6	7	7	7	7	6	7	5	6	5	6	1						7	8		2	5	4	5	5	6	4	2	4	5	10	10
Mturk	200				India	Tiruppur	25	641652	33	M	India	India		3	Hindu	Hindu	I have not been tested and have no symptoms	6	6	7	7	6	6	6	6	6	7	5								8		3	5	5	4	6	6	6	5	5	4	6	8
Mturk	489				India	Chennai	25	600006	28	M	India	India		3	Hindu	HINDUISM	I have not been tested and have no symptoms	5	6	6	6	5	5	6	6	6	5	6	1				5		7	8		4	5	5	4	5	5	4	4	4	5	8	8
Mturk	1034				Malaysia	Kuala Lumpur	14	56000	47	F	India	Malaysia		4	Hindu	Hinduism	I have not been tested and have no symptoms	7	5	4	3	6	5	5	5	5	5	5	1		3		5		7	8		3	3	1	1	4	4	4	4	4	4	5	5
Mturk	261				India	Manjeri	13	676121	28	M	India	India		3	Hindu	HINDUSIUM	I have not been tested and have no symptoms	5	6	5	6	7	6	5	6	4	6	5							7			5	4	3	4	3	4	4	4	3	5	4	4
Mturk	1102				India	Thrissur	13	680012	29	M	India	India		4	Muslim		I have not been tested and have no symptoms	7	7	6	6	6	6	7	6	7	5	7	1		3		5		7	8		5	4	4	5	6	5	5	4	5	6	0	0
Mturk	761				India	Chennai	25	600001	27	M	India	India		3	Muslim		I have been tested and it was negative	6	5	7	6	6	5	6	7	6	7	7	1		3				7			3	4	4	3	4	4	4	5	5	4	8	8
Mturk	1030				India	Chennai	25	600003	29	M	India	India		3	Protestant		I have not been tested and have no symptoms	6	6	7	6	6	6	5	5	6	5	6						6	7		9	4	4	3	4	5	5	5	3	5	4	8	8
General	1777				United Kingdom	Yate	M6	BS37	32	F	United Kingdom	United Kingdom		3	Agnostic			5	5	5	4	5	5	5	3	3	2	3	1						7			2	4	2	4	4	4	4	4	4	4	6	6
Mturk	1675				United States				68	M	Canada	Canada		2	Atheist		I have not been tested and have no symptoms	6	6	7	5	4	4	5	2	2	5	4	1									1	1	1	4	5	2	5	6	5	5	7	2
General	2009				Poland	Bialystok	81	15-577	43	M	United Kingdom	Poland		4	Atheist		I have not been tested and have no symptoms	4	3	5	3	2	2	1	1	1	1	1	1								9	3	4	3	3	1	3	3	4	3	3	8	8
Mturk	766				United Kingdom	Glasgow	V2	G32	41	F	United Kingdom	United Kingdom		3	Atheist		I have not been tested and have no symptoms	6	6	6	5	6	6	6	6	5	5	5	1		3				7			1	5	1	5	3	5	5	5	3	5	8	8
General	1925				United Kingdom	Bristol	B7	BS5	30	F	United Kingdom	United Kingdom		2	Atheist		I have not been tested but I think I have symptoms	6	6	6	4	4	5	4	3	3	4	3	1									1	4	1	3	5	5	4	4	5	5	6	6
Mturk	1604				United Kingdom	Bedford	A5	MK42	51	F	United Kingdom	United Kingdom		3	Atheist		I have not been tested and have no symptoms	7	7	7	7	7	7	7	5	2	6	5				4		6				1	5	1	5	1	1	2	6	3	3	3	5
Mturk	873				United Kingdom	Inverkeithing	V1	KY11	56	M	United Kingdom	United Kingdom		2	Atheist		I have not been tested and have no symptoms	4	4	4	3	3	3	2	2	2	4	4	1									1	4	1	2	3	3	3	6	5	5	7	8
General	1854				United Kingdom	Reigate	N7	RH2	20	F	United Kingdom	United Kingdom		2	Atheist		I have not been tested but I think I have symptoms	5	5	4	4	4	4	3	3	2	3	2	1						7			1	4	3	4	4	4	4	4	4	4	7	7
General	2028				United Kingdom	Newport	Y6	NP19	30	F	United Kingdom	United Kingdom		3	Atheist		I have not been tested and have no symptoms	6	6	6	6	6	6	6	6	6	4	4	1									1	5	3	2	3	4	5	5	3	5	7	7
General	1939				United Kingdom	Bristol	B7	BS8	24	F	United Kingdom	United Kingdom		3	Atheist		I have not been tested and have no symptoms	4	6	6	4	4	4	4	4	2	4	4	1									2	3	2	3	5	5	5	5	5	5	6	6
Mturk	289				Canada	Toronto	ON	M4N	64	M	Canada	Canada		3	Catholic		I have not been tested and have no symptoms	6	6	7	7	6	5	5	4	4	5	4	1		3				7			4	5	4	4	3	5	5	2	4	4	6	7
Mturk	1168				Canada	Toronto	ON	M4N	26	M	Canada	Canada		3	Catholic		I have not been tested and have no symptoms	4	7	5	5	4	4	4	4	6	4	4	1						7	8		4	5	5	1	1	6	6	1	6	6	10	10
General	1900				Croatia	Zagreb	21	10000	26	M	Croatia	Croatia		2	Catholic		I have not been tested and have no symptoms	6	6	6	5	2	4	6	2	4	3	4			3	4					9	3	4	5	1	5	6	6	4	6	5	9	7
General	1866				United Kingdom	Redditch	Q4	B97	57	F	United Kingdom	United Kingdom		4	Catholic		I have not been tested and have no symptoms	6	6	6	5	3	5	5	1	1	1	5	1						7			1	1	2	1	5	6	6	4	5	5	7	10
General	1937				United Kingdom	Skegness	H7	PE25	41	F	United Kingdom	United Kingdom		2	Catholic		I have not been tested and have no symptoms	4	3	3	3	3	3	3	3	3	3	3	1									1	4	2	4	3	5	5	4	4	4	7	7
General	1986				United Kingdom	Bristol	B7	BS7	59	M	United Kingdom	United Kingdom		2	Church of England/Anglican		I have not been tested but I think I have symptoms	6	6	7	6	6	6	6	6	4	6	4	1						7			1	4	1	1	5	5	5	5	4	5	9	9
General	1801				United Kingdom	Grantham	H7	NG31	61	F	United Kingdom	United Kingdom		4	Church of England/Anglican			7	7	7	7	6	6	6	5	4	4	4	1		3				7		9	1	4	3	5	3	5	3	3	3	3	8	5
General	1887				United Kingdom	Cirencester	E6	GL7	54	F	United Kingdom	United Kingdom			Church of England/Anglican		I have not been tested and have no symptoms	6	6	6	5	5	5	5	4	3	4	4	1						7			1	1	1	4	5	5	5	5	5	5	7	6
Mturk	1056				United Kingdom	Portishead	J4	BS20	35	F	United Kingdom	United Kingdom		3	Church of England/Anglican		I have not been tested and have no symptoms	7	7	7	7	3	6	6	3	3	3	3	1						7			2	4	1	3	4	5	5	5	5	5	8	8
General	1930				United Kingdom	Rickmansworth	F8	WD3	45	F	United Kingdom	United Kingdom		4	Church of England/Anglican		I have not been tested but I think I have symptoms	7	7	7	7	7	7	7	3	3	1	6	1			4			7			1	4	4	5	5	6	5	5	4	6	8	3
General	2117				United Kingdom	Hook	F2	RG27	69	F	United Kingdom	United Kingdom		2	Church of England/Anglican		I have not been tested and have no symptoms	6	6	6	6	6	6	6	5	3	2	2	1						7			2	3	3	5	5	5	5	5	5	5	6	8
General	1921				United Kingdom				33	F	United Kingdom	United Kingdom		4	Evangelical/Pentecostal/Charismatic		I have not been tested and have no symptoms	7	7	7	5	3	4	6	2	1	4	4	1						7			1	4	1	4	6	6	6	6	6	6	4	4
General	1862				United Kingdom	South Kensington	G4	SW7	53	F	United Kingdom	United Kingdom		4	Hindu	Humanist/Agnostic but Greek Orthodox by birth (I'm also a naturalised UK citizen, so not British by birth)	I have not been tested and have no symptoms	5	5	5	5	5	5	5	4	4	3	3	1						7			1	3	1	5	5	5	5	5	5	5	5	5
Mturk	1674				Canada	Rockland	ON	K4K	39	M	Canada	Canada		2	Humanist		I have not been tested and have no symptoms	7	7	7	7	5	5	4	4	7	5	6	1						7			1	5	1	3	1	1	6	6	6	6	9	4
General	1886				United Kingdom	Alton	F2	GU34	30	F	United Kingdom	United Kingdom		4	Humanist		I have not been tested and have no symptoms	5	5	6	4	3	4	3	3	3	2	2	1									1	1	1	1	5	5	5	5	5	5	7	6
Mturk	88				Canada	Porcupine	ON		47	F	Canada	Canada		3	None		I have not been tested and have no symptoms	6	6	6	5	5	4	6	5	4	3	4	1						7			1	4	3	5	6	6	6	6	6	6	4	6
General	1805				United Kingdom	Gloucester	E6	GL2	26	F	United Kingdom	United Kingdom		4	None			6	6	6	6	6	6	5	3	3	4	4										2	4	1	4	4	4	4	4	4	4	7	7
General	1906				United Kingdom	Bristol	B7	BS34	26	F	United Kingdom	United Kingdom		2	None		I have not been tested and have no symptoms	3	5	5	2	3	3	3	2	1	3	3	1						7			1	4	4	1	5	5	5	5	5	5	5	5
General	1833				United Kingdom	Swindon	N9	SN5	72	M	United Kingdom	United Kingdom		2	None			7	7	7	7	6	6	5	5	5	6	5	1						7			2	3	3	3	5	4	4	4	4	4	3	5
General	1848				United Kingdom	Harpenden	F8	AL5	19	F	United Kingdom	United Kingdom		2	None		I have not been tested and have no symptoms	7	7	7	6	6	5	4	4	4	4	4	1									1	4	1	5	5	5	5	4	4	5	5	5
General	2002				United Kingdom	Liverpool	H8	L15	27	M	United Kingdom	United Kingdom		2	None		I have not been tested and have no symptoms	7	7	7	7	7	7	7	7	7	7	7	1		3	4			7			1	3	1	5	3	5	5	5	3	5	7	7
General	2001				United Kingdom	Bristol	B7	BS5	28	F	United Kingdom	United Kingdom		2	None		I have not been tested and have no symptoms	4	5	5	4	4	4	4	4	4	4	4	1			4						1	4	1	1	3	6	4	6	2	6	7	7
General	1870				United Kingdom	Bristol	B7	BS7	51	F	United Kingdom	United Kingdom		2	None		I have not been tested and have no symptoms	5	5	6	6	6	4	4	4	5	5	5	1						7			1	3	1	4	4	6	6	6	4	6	6	6
General	1917				United Kingdom	Basingstoke	F2	RG24	58	F	United Kingdom	United Kingdom		2	None		I have not been tested and have no symptoms	6	5	6	6	4	2	2	2	4	2	2	1									1	1	2	1	5	5	5	5	4	5	8	8
General	1841				United Kingdom	Bristol	B7	BS34	29	M	United Kingdom	United Kingdom		2	None		I have not been tested but I think I have symptoms	5	5	6	4	5	4	6	5	4	4	5	1						7		9	1	5	1	1	4	4	3	4	4	5	10	5
Mturk	1639				Canada	Winnipeg	MB	R3R	61	F	Canada	Canada		3	Protestant		I have not been tested but I think I have symptoms	6	6	6	5	5	4	4	4	3	4	5	1						7			1	5	3	4	4	5	5	4	5	5	7	7
General	1799				United Kingdom	Bristol	B7	BS5	75	F	United Kingdom	United Kingdom		2	Spiritual but not religious			7	6	6	4	5	5	4	4	4	5	4	1									1	4	4	5	4	4	5	5	3	4	6	6
General	2113				United Kingdom	Yate	M6	BS37	64	M	United Kingdom	United Kingdom		2	Spiritual but not religious			7	7	7	7	6	7	7	7	5	7	5	1						7			5	3	1	4	4	4	4	4	3	4	10	7
General	1815				United Kingdom	Yate	M6	BS37	63	F	United Kingdom	United Kingdom		2	Spiritual but not religious			6	6	6	5	3	2	2	2	2	5	4	1						7			1	4	3	3	4	4	4	4	3	5	7	5
Mturk	599				United States	Attleboro	MA	2703	48	M	United States	United States		3	Evangelical/Pentecostal/Charismatic		I have not been tested and have no symptoms	6	6	6	6	6	6	7	6	7	7	7	1						7			1	4	1	1	4	5	5	5	5	5	10	10
Mturk	1518				India	Chengannur	13	689511	19	M	India	India		2	Atheist		I have not been tested and have no symptoms	4	5	6	6	4	2	5	4	1	4	4	1						7			1	4	1	5	3	3	3	6	5	6	5	0
Mturk	188				India	Kolkata	28	700047	45	M	India	India		3	Hindu	Hindu	I have not been tested and have no symptoms	6	6	6	6	6	6	6	5	5	6	6		2		4		6		8	9	1	5	4	5	4	5	5	4	5	5	2	2
Mturk	1265				United States	Mesa	AZ	85213	45	F	United States	United States			Agnostic		I have not been tested and have no symptoms	5	4	5	4	2	5	4	3	4	4	5	1						7			1	5	1	5	4	3	4	4	4	4	0	0
Mturk	49				United States	Boca Raton	FL	33431	52	M	United States	United States		3	Agnostic		I have not been tested and have no symptoms	6	7	7	3	2	2	5	1	1	6	5							7			1	1	1	5	3	3	3	6	4	4	7	2
Mturk	1297				United States	Landing	NJ	7850	55	M	United States	United States		2	Agnostic		I have not been tested and have no symptoms	6	6	5	5	5	5	6	4	4	4	5	1									2	4	3	4	5	5	5	5	5	5	5	4
Mturk	1735				United States	Charlotte	NC	28215	28	F	United States	United States		3	Agnostic		I have not been tested and have no symptoms	4	5	3	2	2	2	2	2	1	2	2	1									1	1	1	3	4	3	4	4	4	4	2	0
Mturk	245				United States	Chicago	IL	60657	49	M	United States	United States		3	Agnostic		I have not been tested and have no symptoms	5	6	7	5	5	5	5	2	2	5	5	1						7			1	3	1	4	4	3	4	3	4	4	8	3
Mturk	50				United States	Buffalo	NY	14221	38	M	United States	United States		3	Agnostic		I have not been tested and have no symptoms	1	3	3	3	2	2	2	2	2	2	2	1									1	1	1	4	6	3	6	6	6	6	2	0
Mturk	270				United States	O Fallon	IL	62269	40	M	United States	United States		3	Agnostic		I have not been tested and have no symptoms	5	5	5	5	5	5	5	5	3	3	3	1						7			1	5	1	4	2	2	2	5	5	5	0	5
Mturk	1287				United States	Austin	TX	78703	26	M	United States	United States		3	Agnostic		I have not been tested and have no symptoms	5	6	4	4	4	5	5	5	6	5	3	1									3	4	4	5	4	2	3	3	5	4	7	7
Mturk	1319				United States	Minneapolis	MN	55421	72	M	United States	United States		3	Agnostic		I have not been tested and have no symptoms	7	7	2	1	2	2	5	2	2	2	4	1						7			1	1	1	5	4	4	5	5	5	5	2	2
Mturk	248				United States	Houston	TX	77019	28	M	United States	United States		3	Agnostic		I have not been tested and have no symptoms	2	2	4	1	2	2	3	1	3	4	4	1						7			1	2	1	3	5	4	5	5	4	5	1	1
Mturk	551				United States	Ambler	PA	19002	32	M	United States	United States		2	Agnostic		I have not been tested and have no symptoms	2	2	6	3	2	2	4	3	2	3	4	1									2	4	3	4	2	3	4	5	3	4	5	4
Mturk	1396				United States	Columbus	IN	47201	36	F	United States	United States		3	Agnostic		I have not been tested and have no symptoms	5	6	5	5	3	4	5	2	1	5	4	1									1	1	1	4	5	4	5	5	6	6	3	1
Mturk	4				United States	Jeannette	PA	15644	36	F	United States	United States		2	Agnostic		I have not been tested and have no symptoms	5	4	4	6	3	2	2	5	1	1	1	1						7			1	1	2	5	6	2	6	6	6	6	1	0
General	2060				United States	Brooklet	GA	30415	64	M	United States	United States		4	Agnostic		I have not been tested and have no symptoms	6	7	7	4	4	4	6	1	1	1	6	1						7			1	4	1	3	3	3	4	6	5	5	3	0
Mturk	1230				United States	Canal Fulton	OH	44614	30	F	United States	United States		4	Agnostic		I have not been tested and have no symptoms	4	4	3	1	3	3	1	1	1	1	1	1						7			1	3	2	4	4	3	5	4	5	5	3	0
Mturk	1411				United States	Reno	NV	89503	58	F	United States	United States		2	Agnostic		I have not been tested and have no symptoms	5	5	5	3	2	3	2	2	2	4	5	1									1	3	2	2	5	1	5	5	5	5	3	2
Mturk	754				United States	Everett	MA	2149	27	F	United States	United States		3	Agnostic		I have not been tested and have no symptoms	6	6	6	6	5	6	6	6	5	5	5	1						7			2	4	2	2	5	5	5	5	5	5	2	2
Mturk	1082				United States	Chicago	IL	60640	25	F	United States	United States		3	Agnostic		I have not been tested and have no symptoms	3	2	2	2	2	2	2	1	1	1	2	1						7			2	2	2	4	6	5	6	6	6	6	2	0
Mturk	1650				United States	San Antonio	TX	78254	49	F	United States	United States		3	Agnostic	Agnostic Atheist Humanist None	I have not been tested and have no symptoms	1	1	1	1	1	1	1	1	1	1	1	1						7			1	1	3	5	2	1	6	6	4	3	5	0
Mturk	856				United States	Cambridge	MA	2138	66	M	United States	United States		4	Agnostic		I have not been tested and have no symptoms	2	1	1	1	2	2	2	2	2	2	2		2		4	5	6		8	9	1	1	1	5	6	1	6	6	6	6	0	0
Mturk	857				United States	Rio Rancho	NM	87124	25	M	United States	United States		3	Agnostic		I have not been tested and have no symptoms	1	2	1	2	2	2	1	1	1	1	2	1									1	2	1	2	6	6	6	6	6	6	3	1
Mturk	483				United States	Parrish	FL	34219	28	F	United States	United States		2	Agnostic		I have not been tested and have no symptoms	5	7	6	6	5	5	6	6	1	2	6							7			1	1	1	1	6	2	6	5	6	6	0	0
Mturk	687				United States	Imperial	MO	63052	55	F	United States	United States		2	Agnostic		I have not been tested and have no symptoms	5	5	4	4	3	3	3	3	4	5	4										1	3	1	4	5	4	5	5	5	5	0	0
Mturk	435				United States	Fairport	NY	14450	38	F	United States	United States		4	Agnostic		I have not been tested and have no symptoms	1	1	1	1	1	1	1	1	4	1	1	1						7		9	1	4	1	4	4	3	6	5	4	4	0	0
Mturk	1311				United States	Brewster	NY	10509	34	M	United States	United States		3	Agnostic		I have not been tested and have no symptoms	4	4	6	2	1	1	2	1	2	1	2										1	4	1	3	3	4	4	4	4	4	5	5
Mturk	449				United States	Miami	FL	33018	30	M	United States	United States		3	Agnostic		I have not been tested and have no symptoms	6	6	6	6	6	6	5	6	4	3	4	1		3				7			1	5	2	5	4	4	4	3	4	4	2	2
Mturk	951				United States	Marietta	GA	30062	31	F	United States	United States		3	Agnostic		I have not been tested and have no symptoms	6	5	6	5	5	7	5	5	4	4	4	1						7			1	1	1	3	6	5	6	6	6	6	0	0
Mturk	1375				United States	Tulsa	OK	74107	57	M	United States	United States		3	Agnostic		I have not been tested and have no symptoms	4	5	5	2	2	2	2	2	4	2	4	1						7			1	1	3	3	5	4	5	6	5	5	1	0
Mturk	1121				United States	Brownsville	TX	78521	27	F	United States	United States		2	Agnostic		I have not been tested and have no symptoms	1	1	1	1	1	1	1	1	1	1	1	1						7			1	3	1	4	4	4	4	4	4	4	1	1
Mturk	2098				United States	Birmingham	AL	35242	51	M	United States	United States		2	Agnostic		I have not been tested and have no symptoms	3			3	3	3	5	2	3	5	5	1						7			1	4	4	1	4	3	5	5	4	5	4	1
Mturk	84				United States	Brooklyn	NY	11238	54	M	United States	United States		3	Agnostic		I have not been tested and have no symptoms	5	5	5	3	3	3	3	2	2	2	5	1									1	2	1	4	6	2	6	6	6	6	0	0
Mturk	893				United States	West Chester	PA	19382	67	F	United States	United States		4	Agnostic		I have not been tested and have no symptoms	1	1	1	1	1	1	4	1	1	1	1	1						7			1	3	2	5	3	2	5	6	6	6	2	0
Mturk	148				United States	Lancaster	PA	17603	44	F	United States	United States		3	Agnostic		I have not been tested and have no symptoms	1	1	1	1	1	1	1	1	1	1	1	1						7			1	1	1	5	5	3	6	6	6	6	1	1
Mturk	707				United States	La Crosse	WI	54601	33	F	United States	United States		2	Agnostic		I have not been tested and have no symptoms	5	5	6	5	5	5	5	5	3	5	5	1						7			1	4	1	5	5	4	4	5	5	5	1	1
Mturk	709				United States	New York	NY	10002	23	M	United States	United States		3	Agnostic		I have not been tested and have no symptoms	6	5	6	5	5	5	5	4	3	4	4	1						7		9	2	5	1	5	4	4	4	4	5	5	2	2
General	1974				United States	Chicago	IL	60632	32	F	United States	United States		3	Agnostic		I have not been tested and have no symptoms	3	5	5	4	4	4	4	3	1	2	4	1						7			1	2	1	4	5	4	5	4	5	5	1	0
Mturk	864				United States	North Tonawanda	NY	14120	35	M	United States	United States		3	Agnostic		I have not been tested and have no symptoms	3	4	5	2	2	2	2	1	1	2	4	1						7			2	1	2	3	4	3	4	4	4	3	2	2
Mturk	11				United States	Mount Vernon	IL	62864	38	M	United States	United States		4	Agnostic		I have not been tested and have no symptoms	6	6	3	6	5	5	5	5	5	5	5	1									1	5	1	5	2	2	4	5	4	4	1	1
Mturk	1179				United States	Brandon	MS	39047	57	F	United States	United States		2	Agnostic		I have not been tested and have no symptoms	5	5	4	4	3	2	4	2	2	2	5	1						7			1	1	1	3	6	6	6	6	6	6	2	2
Mturk	696				United States	San Antonio	TX	78258	34	F	United States	United States		3	Agnostic		I have not been tested and have no symptoms	3	5	5	4	4	2	3	3	2	4	3	1						7			1	4	2	4	3	3	4	4	4	4	1	1
Mturk	1699				United States	Minneapolis	MN	55401	25	F	United States	United States		4	Agnostic		I have been tested and it was negative	4	4	2	1	1	3	1	1	1	1	5	1						7			1	1	1	3	6	4	6	6	6	6	0	0
Mturk	471				United States	Orlando	FL	32801	31	F	United States	United States		3	Agnostic		I have not been tested and have no symptoms	3	2	3	3	1	1	1	1	1	1	1	1						7			1	4	1	5	3	3	4	4	3	3	3	3
Mturk	997				United States	Columbia	SC	29206	38	F	United States	United States		3	Agnostic		I have not been tested and have no symptoms	3	3	3	3	3	3	3	3	3	3	3	1						7			1	3	2	4	5	3	5	5	5	5	7	2
Mturk	643				United States	Winter Park	FL	32789	58	F	United States	United States		2	Agnostic		I have not been tested and have no symptoms	5	5	5	5	5	5	5	5	4	5	5	1						7			1	3	1	5	5	5	5	5	5	5	1	1
Mturk	1172				United States	Aurora	IL	60505	37	M	United States	United States		2	Agnostic		I have not been tested and have no symptoms	5	5	5	4	5	5	5	5	4	4	4	1						7			1	4	1	3	5	5	5	5	5	5	4	4
Mturk	704				United States	Murray	KY	42071	38	M	United States	United States		3	Agnostic		I have not been tested and have no symptoms	5	2	3	1	1	1	3	1	2	1	1										1	2	1	1	4	3	5	4	5	4	1	1
Mturk	1688				United States	Lees Summit	MO	64063	40	M	United States	United States		3	Agnostic	Agnostic Deist	I have not been tested and have no symptoms	6	5	6	1	2	6	7	1	1	1	2							7			1	4	1	5	3	3	4	5	5	5	6	0
Mturk	1352				United States	Sidney	OH	45365	39	F	United States	United States		3	Agnostic		I have not been tested and have no symptoms	5	5	5	6	3	6	5	3	2	4	4	1									1	5	2	3	3	3	4	6	5	4	0	0
Mturk	944				United States	Apache Junction	AZ	85119	37	M	United States	United States		3	Agnostic		I have not been tested and have no symptoms	7	7	7	7	7	7	7	7	7	7	7	1						7			1	3	1	5	6	6	6	6	6	6	2	2
Mturk	5				United States	Sanford	FL	32771	29	F	United States	United States		2	Agnostic		I have not been tested and have no symptoms	5	5	6	5	5	5	5	5	5	5	5	1						7			1	4	2	5	4	3	4	4	4	5	9	0
Mturk	1012				United States	Greensboro	NC	27410	22	F	United States	United States		3	Agnostic		I have not been tested and have no symptoms	5	5	5	5	5	5	5	5	5	5	5	1	2	3	4			7		9	2	2	2	2	3	3	3	5	3	3	4	3
Mturk	1272				United States	Overland Park	KS	66223	29	M	United States	United States		4	Agnostic		I have not been tested and have no symptoms	6	6	5	5	5	5	6	5	5	5	5	1						7			3	3	3	3	6	6	6	6	6	6	3	1
Mturk	1394				United States	Milwaukee	WI	53219	37	F	United States	United States		3	Agnostic		I have not been tested and have no symptoms	3	3	2	3	3	4	3	1	2	1	6	1						7			1	1	1	4	6	2	6	6	6	6	4	3
Mturk	1726				United States	Lenexa	KS	66215	44	F	United States	United States		4	Agnostic		I have not been tested and have no symptoms	6	6	6	4	4	4	4	4	2	3	4	1									1	1	1	3	5	3	5	6	5	5	3	1
Mturk	941				United States	Brooklyn	NY	11215	30	M	United States	United States		3	Agnostic		I have not been tested and have no symptoms	4	3	4	5	2	4	3	2	1	3	2	1									1	2	1	4	3	3	3	4	4	4	1	0
Mturk	1721				United States	Augusta	ME	4330	46	F	United States	United States		2	Agnostic		I have not been tested and have no symptoms	3	5	4	1	1	6	1	1	2	2	6	1						7			1	1	1	3	3	2	3	4	4	4	3	1
Mturk	1487				United States	Hudson	OH	44236	40	M	United States	United States		3	Agnostic		I have not been tested but I think I have symptoms	4	5	3	2	2	5	4	1	1	1	5	1						7			1	4	1	3	2	2	4	5	5	4	3	1
General	1824				United States	Westminster	MD	21157	28	F	United States	United States		3	Agnostic			6	6	6	4	6	6	5	3	2	2	4	1									1	4	1	3	5	5	5	5	5	5	7	2
General	2050				United States	Shelby	OH	44875	47	F	Germany	United States		2	Atheist		I have not been tested and have no symptoms	2	3	5	2	3	2	5	3	4	4	4							7			1	1	1	3	5	3	5	5	6	5	1	1
Mturk	1443				United States	Altamonte Springs	FL	32714	42	M	Italy	United States		4	Atheist		I have not been tested and have no symptoms	5	5	7	4	4	3	4	4	3	4	5							7			1	4	1	4	3	4	5	6	5	5	3	1
Mturk	769				France	Paris	A8	75001	30	F	Italy	Italy		4	Atheist		I have not been tested and have no symptoms	2	2	4	4	3	3	3	3	3	3	3	1						7			1	1	1	1	5	5	5	5	5	5	0	0
Mturk	94				Italy	Pioltello	9	20096	29	M	Italy	Italy		4	Atheist		I have not been tested and have no symptoms	5	3	5	6	3	3	2	1	2	2	2	1						7			1	2	1	5	5	5	5	5	4	5	3	3
Mturk	1519				United States	Port Richey	FL	34668	76	F	United States	United States		2	Atheist		I have not been tested and have no symptoms	5	6	6	6	3	3	5	3	2	4	3	1						7			1	3	1	3	4	2	6	6	5	5	0	0
Mturk	1410				United States	Clinton	IA	52732	40	M	United States	United States		3	Atheist		I have not been tested and have no symptoms	5	6	5	2	4	2	2	1	4	1	4	1									1	1	1	3	6	3	6	6	6	6	4	0
Mturk	1716				United States	Bensalem	PA	19020	29	M	United States	United States		2	Atheist		I have not been tested and have no symptoms	5	5	3	1	1	1	6	1	2	2	5										1	1	1	1	5	5	5	5	5	5	2	0
Mturk	1391				United States	Coeur D'alene	ID	83814	55	M	United States	United States		4	Atheist		I have not been tested and have no symptoms	6	6	6	2	2	3	5	4	2	2	6										1	1	1	3	5	5	5	5	5	5	6	2
Mturk	1679				United States	Oklahoma City	OK	73170	30	M	United States	United States		3	Atheist		I have not been tested and have no symptoms	1	1	1	4	1	1	1	1	1	1	1						6				1	1	1	5	2	1	2	6	6	6	0	0
Mturk	1734				United States	Boise	ID	83709	49	M	United States	United States		2	Atheist		I have been tested and it was negative	6	7	5	4	5	5	6	2	5	3	6	1						7			1	3	1	4	4	5	5	5	5	5	0	0
Mturk	1428				United States	Kingsport	TN	37664	53	F	United States	United States		3	Atheist		I have not been tested and have no symptoms	3	5	3	2	2	2	2	2	2	2	2	1									1	2	4	4	5	3	5	5	5	5	1	1
Mturk	538				United States	Syosset	NY	11791	21	F	United States	United States		2	Atheist		I have not been tested but I think I have symptoms	1	1	1	1	1	1	1	1	1	1	1	1						7			1	1	1	5	1	1	1	6	6	6	0	0
Mturk	1399				United States	Dallas	TX	75204	40	M	United States	United States		3	Atheist		I have not been tested and have no symptoms	2	3	4	1	1	1	1	1	1	1	5										1	1	1	5	4	2	5	5	5	5	2	2
Mturk	1360				United States	Citrus Heights	CA	95621	41	F	United States	United States		2	Atheist		I have not been tested and have no symptoms	5	5	3	4	5	5	4	4	4	4	5	1									1	3	1	3	4	4	4	6	5	5	4	0
Mturk	1608				United States	Roswell	GA	30075	25	F	United States	United States		3	Atheist		I have not been tested and have no symptoms	6	5	5	6	2	3	5	2	1	2	2	1									1	1	2	5	3	1	6	5	5	5	3	1
Mturk	1398				United States	Green Bay	WI	54303	34	M	United States	United States		2	Atheist		I have not been tested and have no symptoms	2	6	6	2	2	2	2	2	3	2	6	1									1	3	1	4	5	4	5	6	5	5	2	2
Mturk	1484				United States	Sherman	TX	75092	45	F	United States	United States		3	Atheist		I have not been tested and have no symptoms	4	3	3	3	3	3	3	3	3	3	3		2	3	4	5	6		8	9	1	4	1	4	5	3	6	6	5	6	5	5
Mturk	1325				United States	Altoona	PA	16601	46	F	United States	United States		2	Atheist		I have not been tested and have no symptoms	6	4	6	4	5	4	4	4	3	4	4	1						7			1	1	1	2	5	5	5	5	5	5	2	2
Mturk	1495				United States	Riverside	CA	92504	30	F	United States	United States		4	Atheist		I have not been tested and have no symptoms	1	1	1	1	1	1	1	1	1	1	1										1	1	1	2	4	4	4	5	6	6	0	0
Mturk	1349				United States	Fullerton	CA	92833	55	F	United States	United States		2	Atheist		I have not been tested and have no symptoms	6	6	5	4	2	2	4	2	2	5	4										1	3	4	5	2	2	5	6	6	6	6	3
Mturk	1527				United States	Las Vegas	NV	89102	48	F	United States	United States		3	Atheist		I have not been tested and have no symptoms	5	4	4	2	4	2	4	2	2	2	4										1	4	1	2	5	3	5	6	5	5	2	0
Mturk	1340				United States	Conroe	TX	77304	49	F	United States	United States		2	Atheist		I have not been tested and have no symptoms	2	2	2	2	2	4	3	1	1	2	4	1						7			1	3	1	5	5	2	5	6	5	5	5	2
Mturk	1344				United States	Olympia	WA	98501	43	F	United States	United States		3	Atheist		I have not been tested and have no symptoms	2	2	1	2	2	2	2	2	1	2	1	1									1	1	1	3	6	2	6	6	6	6	3	3
Mturk	1433				United States	Ellsworth	ME	4605	38	M	United States	United States		3	Atheist		I have not been tested and have no symptoms	5	5	3	2	2	2	1	2	1	1	4	1						7			1	1	1	3	4	3	5	4	4	4	6	2
Mturk	1330				United States	Addis	LA	70710	42	F	United States	United States		4	Atheist		I have not been tested and have no symptoms	5	5	3	2	2	2	2	6	4	2	6	1									1	1	1	5	6	3	6	6	6	6	0	0
Mturk	1317				United States	Abbeville	LA	70510	32	M	United States	United States		4	Atheist		I have not been tested and have no symptoms	6	5	6	3	2	2	2	1	2	5	6										1	3	1	3	5	3	5	5	5	5	2	0
Mturk	1007				United States	Covington	KY	41011	59	M	United States	United States		4	Atheist		I have not been tested and have no symptoms	2	2	1	1	1	1	1	1	1	1	6	1									1	1	1	4	5	2	5	6	6	5	2	0
Mturk	548				United States	Crawfordville	FL	32327	46	F	United States	United States		3	Atheist		I have not been tested and have no symptoms	5	5	6	4	4	5	5	4	2	3	6	1									1	2	1	4	6	2	6	6	5	5	3	0
Mturk	1458				United States	Beavercreek	OR	97004	72	F	United States	United States		4	Atheist		I have not been tested and have no symptoms	6	6	7	5	4	4	4	1	1	1	1										1	1	1	4	5	5	5	6	5	5	1	0
Mturk	1489				United States	Henderson	NV	89052	42	F	United States	United States		4	Atheist		I have not been tested and have no symptoms	5	6	5	3	3	5	3	3	2	2	4	1						7			1	2	1	5	5	3	5	5	5	5	3	0
Mturk	883				United States	Corydon	IN	47112	31	F	United States	United States		3	Atheist		I have not been tested but I think I have symptoms	3	3	3	2	2	2	2	1	1	4	5	1						7			1	3	1	2	5	2	4	5	5	5	2	1
Mturk	1501				United States	Mckinleyville	CA	95519	64	M	United States	United States		3	Atheist		I have not been tested and have no symptoms	4	4	4	1	2	2	2	1	1	1	1	1						7			1	1	4	5	3	2	3	6	5	5	2	0
Mturk	21				United States	Chapel Hill	NC	27516	44	M	United States	United States		3	Atheist		I have not been tested and have no symptoms	5	5	5	5	5	5	5	5	5	5	5	1									1	2	1	5	6	6	6	6	6	6	1	1
Mturk	225				United States	Akron	OH	44313	37	M	United States	United States		3	Atheist		I have not been tested and have no symptoms	2	2	2	2	2	2	2	2	2	2	2	1						7			1	1	1	3	2	2	4	6	5	5	1	1
Mturk	559				United States	Enfield	CT	6082	32	M	United States	United States		3	Atheist		I have not been tested and have no symptoms	4	4	4	3	4	3	3	3	3	2	2	1	2		4	5	6		8	9	1	2	1	1	5	5	5	5	5	5	6	4
Mturk	1594				United States	Katy	TX	77449	70	M	United States	United States		2	Atheist		I have not been tested and have no symptoms	4	3	6	6	4	4	4	4	3	2	3		2		4		6		8	9	2	3	4	5	2	2	3	5	5	5	3	3
Mturk	1633				United States	Norfolk	VA	23518	43	F	United States	United States		3	Atheist		I have not been tested and have no symptoms	2	3	6	4	2	6	2	2	2	2	4	1						7			1	1	1	5	5	3	5	5	5	5	3	0
Mturk	1333				United States	Mason	MI	48854	47	M	United States	United States		3	Atheist		I have not been tested and have no symptoms	4	5	5	2	3	3	2	2	2	2	4	1									1	2	1	4	5	2	5	5	5	5	3	2
Mturk	1634				United States	San Francisco	CA	94102	55	M	United States	United States		3	Atheist		I have not been tested and have no symptoms	3	4	4	5	5	4	4	4	4	3	4	1						7			1	1	2	1	4	1	4	6	4	6	6	2
Mturk	1376				United States	Rome	NY	13440	47	M	United States	United States		2	Atheist		I have not been tested and have no symptoms	5	5	4	4	4	4	5	4	4	4	5	1									1	5	2	4	5	2	5	6	4	4	6	2
Mturk	1689				United States	Hackettstown	NJ	7840	55	M	United States	United States		3	Atheist		I have not been tested and have no symptoms	3	3	3	3	1	2	1	1	1	1	1	1						7			1	3	1	4	5	4	5	6	5	6	8	0
Mturk	905				United States	Staten Island	NY	10314	34	F	United States	United States		4	Atheist		I have not been tested and have no symptoms	2	2	1	2	2	2	2	2	2	2	2	1						7			3	3	2	3	2	2	2	5	5	4	4	4
Mturk	1130				United States	Sioux Falls	SD	57103	49	M	United States	United States		3	Atheist		I have not been tested and have no symptoms	5	5	5	5	5	4	5	4	1	5	5	1						7			1	3	3	3	2	3	3	5	4	4	6	2
Mturk	1612				United States	Swansboro	NC	28584	35	F	United States	United States		4	Atheist		I have not been tested and have no symptoms	4	5	6	4	2	4	3	1	1	3	5	1						7			1	1	4	5	4	1	4	6	6	5	5	2
Mturk	1307				United States	Port Saint Lucie	FL	34953	28	F	United States	United States		2	Atheist		I have not been tested and have no symptoms	7	7	7	7	7	7	7	6	5	6	6										1	4	1	4	6	6	6	6	6	6	1	1
Mturk	1479				United States	Stevens Point	WI	54481	51	F	United States	United States		2	Atheist		I have not been tested and have no symptoms	5	6	5	2	2	3	3	1	4	3	4	1						7			1	4	2	4	4	2	4	5	5	5	0	0
Mturk	1366				United States	Omaha	NE	68197	59	F	United States	United States		4	Atheist		I have not been tested and have no symptoms	2	4	1	1	1	1	1	1	2	1	2	1						7			1	1	3	5	4	4	4	6	5	5	3	0
Mturk	218				United States	Manchester	NH	3104	37	F	United States	United States		2	Atheist		I have not been tested and have no symptoms	5	5	5	1	5	5	3	1	2	2	2										1	1	1	5	5	5	5	5	5	5	0	0
Mturk	1617				United States	Clinton	MA	1510	46	F	United States	United States		3	Atheist		I have not been tested and have no symptoms	2	2	2	1	1	1	1	1	1	1	7	1						7			1	1	4	5	5	2	5	6	6	6	3	0
Mturk	1387				United States	Tacoma	WA	98405	38	F	United States	United States		4	Atheist		I have not been tested and have no symptoms	2	3	3	2	2	4	3	1	2	4	5	1						7			1	1	1	4	4	3	4	4	5	4	1	3
Mturk	1523				United States	Palmdale	CA	93550	48	M	United States	United States		2	Atheist		I have not been tested and have no symptoms	4	4	2	1	1	1	1	1	1	1	5	1						7			1	4	2	3	3	3	3	5	5	5	0	0
Mturk	2080				United States	Severn	MD	21144	47	F	United States	United States		4	Atheist		I have not been tested and have no symptoms	5	5	5	5	2	3	6	2	2		2	1									1	4	2	5	5	4	5	6	5	5	3	2
Mturk	1522				United States	Paducah	KY	42003	35	O	United States	United States		2	Atheist		I have not been tested and have no symptoms	4	5	3	5	3	6	5	2	1	6	5	1						7			1	1	1	3	5	2	5	6	5	5	0	0
Mturk	1452				United States	Columbia	MD	21044	36	F	United States	United States		4	Atheist		I have not been tested and have no symptoms	5	5	5	5	4	5	4	4	4	3	6										1	3	1	4	3	3	3	5	4	4	2	2
Mturk	255				United States	Peoria	AZ	85345	48	M	United States	United States		2	Atheist		I have not been tested and have no symptoms	3	3	5	4	1	1	2	1	1	3	1	1								9	1	5	4	5	5	5	5	6	5	5	6	1
Mturk	1581				United States	Atlanta	GA	30345	49	F	United States	United States		3	Atheist		I have not been tested and have no symptoms	3	3	4	3	3	3	3	3	2	2	2	1									1	1	1	5	5	3	5	5	5	5	2	2
Mturk	1658				United States	Northville	MI	48168	38	M	United States	United States		4	Atheist		I have not been tested but I think I have symptoms	6	6	6	6	4	6	6	4	6	4	4	1									1	4	1	4	3	2	5	6	5	3	3	2
Mturk	1478				United States	Miami	FL	33147	44	M	United States	United States		3	Atheist		I have not been tested and have no symptoms	4	5	3	2	1	2	2	1	1	5	4	1									1	3	1	5	4	3	5	6	5	5	1	2
Mturk	1409				United States	Taylors	SC	29687	45	M	United States	United States		3	Atheist		I have not been tested and have no symptoms	6	6	5	5	4	5	6	4	4	5	5		2		4	5	6		8	9	2	2	3	4	4	4	5	5	5	5	4	4
Mturk	1682				United States	Minneapolis	MN	55449	54	F	United States	United States		4	Atheist		I have not been tested and have no symptoms	6	5	6	4	3	6	4	2	4	4	4	1						7			1	2	2	5	5	3	5	5	5	5	2	1
Mturk	1414				United States	Eureka Springs	AR	72632	65	F	United States	United States		2	Atheist		I have not been tested and have no symptoms	6	7	6	6	2	3	5	4	5	6	6	1						7			1	4	1	2	3	3	3	5	4	5	3	2
Mturk	1563				United States	Dublin	OH	43016	42	M	United States	United States		3	Atheist		I have not been tested and have no symptoms	5	5	5	5	4	4	4	4	4	4	4	1									1	1	3	4	3	3	3	5	4	4	4	1
Mturk	596				United States	Katy	TX	77450	31	F	United States	United States		3	Atheist		I have not been tested but I think I have symptoms	4	4	4	4	4	4	4	4	4	4	5	1									1	1	1	3	6	3	6	6	6	6	0	0
Mturk	1510				United States	Hamden	CT	6517	32	F	United States	United States		4	Atheist		I have not been tested and have no symptoms	6	5	3	6	2	6	5	2	1	5	6	1						7			1	4	1	5	2	2	4	5	4	5	4	2
Mturk	1461				United States	Roseville	MI	48066	55	M	United States	United States		2	Atheist		I have not been tested and have no symptoms	3	4	5	2	3	4	5	2	4	2	4	1									1	2	1	3	3	3	3	6	5	5	2	0
Mturk	1695				United States	Portland	OR	97220	49	F	United States	United States		3	Atheist		I have not been tested and have no symptoms	6	6	5	5	3	5	5	2	1	2	2										1	1	3	5	3	2	3	5	5	5	1	0
Mturk	1442				United States		IL		48	M	United States	United States		3	Atheist		I have not been tested and have no symptoms	4	5	5	4	2	3	1	2	3	2	5										1	1	1	4	4	3	5	6	4	5	2	1
Mturk	1678				United States	Belleville	IL	62221	52	M	United States	United States		4	Atheist		I have not been tested and have no symptoms	5	4	4	3	2	4	3	1	2	2	2	1									1	3	2	4	3	3	3	4	4	4	7	3
General	1972				United States	Norman	OK	73072	40	F	United States	United States		4	Atheist		I have not been tested and have no symptoms	5	6	5	3	2	6	2	4	1	4	5	1						7			1	3	1	4	3	2	5	6	6	6	1	1
Mturk	1620				United States	Richmond	VA	23220	31	F	United States	United States		3	Atheist		I have not been tested and have no symptoms	2	1	3	1	1	4	3	3	1	5	3	1						7			1	5	2	3	3	2	4	6	5	5	5	0
Mturk	1597				United States	Hopkinsville	KY	42240	70	F	United States	United States		3	Atheist		I have not been tested and have no symptoms	4	4	3	2	2	2	2	2	2	1	4	1									1	1	1	5	3	2	5	6	5	5	4	1
Mturk	1600				United States	Myrtle Beach	SC	29579	30	F	United States	United States		3	Atheist		I have not been tested and have no symptoms	6	6	6	5	2	5	3	2	2	4	6	1									1	1	1	4	4	3	5	5	5	5	2	1
Mturk	1368				United States	Milford	PA	18337	42	F	United States	United States		4	Atheist		I have not been tested but I think I have symptoms	6	7	6	5	4	4	4	2	1	2	3										1	1	1	5	6	3	6	6	6	6	0	0
Mturk	1426				United States	Chester	VT	5143	53	F	United States	United States		3	Atheist		I have not been tested and have no symptoms	6	5	6	5	4	4	4	4	2	3	3	1						7			1	2	3	2	3	3	4	5	5	5	4	2
Mturk	479				United States	Sturgis	MI	49091	35	M	United States	United States		4	Atheist		I have not been tested and have no symptoms	6	6	7	5	4	6	5	5	4	5	5	1						7			1	1	2	4	5	5	6	6	6	6	3	0
Mturk	395				United States	Jefferson City	MO	65109	35	M	United States	United States		4	Atheist		I have not been tested and have no symptoms	2	2	1	2	2	3	3	1	1	1	1	1									1	1	1	2	6	1	2	6	6	6	1	0
General	2067				United States	Providence	RI	2907	25	O	United States	United States		3	Atheist		I have not been tested and have no symptoms	3	5	1	1	1	3	4	1	1	1	5							7			1	1	1	3	5	2	6	5	6	6	0	0
Mturk	2095				United States	Portland	OR	97211	66	M	United States	United States		4	Atheist		I have not been tested and have no symptoms	6	4	4	5	2	4	4	2	4	4	4	1						7			1	3	3	4	3	2	3	6	5	5	0	0
Mturk	1534				United States	Erie	PA	16506	33	M	United States	United States		2	Atheist		I have not been tested and have no symptoms	4	5	5	1	4	4	4	4	4	1	7	1						7			1	3	1	5	6	6	6	6	6	6	4	4
Mturk	56				United States	Seattle	WA	98144	38	F	United States	United States		3	Atheist		I have not been tested and have no symptoms	3	3	2	5	2	2	3	2	2	1	1	1									1	2	1	3	5	3	5	5	5	5	1	1
Mturk	909				United States	Somerset	PA	15501	31	M	United States	United States		3	Atheist		I have not been tested and have no symptoms	4	4	5	4	4	4	4	4	4	3	4	1						7			1	3	1	3	4	3	4	5	4	4	2	2
Mturk	918				United States	Chilhowie	VA	24319	39	F	United States	United States		2	Atheist		I have not been tested and have no symptoms	6	6	6	6	5	5	5	5	4	5	5	1						7			1	2	2	4	5	5	5	5	5	5	7	4
Mturk	913				United States	Hannibal	MO	63401	62	M	United States	United States		4	Atheist		I have not been tested and have no symptoms	6	6	6	6	6	6	6	6	4	6	6	1						7			1	1	1	5	3	5	5	5	5	5	6	4
Mturk	1529				United States	Ogdensburg	NY	13669	34	F	United States	United States		3	Atheist		I have been tested and it was negative	4	6	4	4	4	4	4	4	2	3	6	1									1	1	1	5	5	3	5	6	6	5	0	0
Mturk	1728				United States	Missoula	MT	59808	56	F	United States	United States		2	Atheist		I have not been tested and have no symptoms	3	3	4	3	4	2	2	2	2	2	2	1						7			1	5	3	4	3	3	5	5	3	3	2	2
Mturk	1645				United States	Queen Creek	AZ	85142	57	M	United States	United States		3	Atheist		I have not been tested and have no symptoms	5	6	3	2	5	5	3	2	2	2	5	1						7			1	1	2	3	5	3	5	6	6	6	4	0
Mturk	1359				United States	Morgantown	WV	26505	32	F	United States	United States		2	Atheist		I have not been tested and have no symptoms	3	3	2	4	1	1	4	1	5	3	5										1	4	1	4	3	2	4	6	4	5	3	0
Mturk	1584				United States	Lynchburg	VA	24503	53	M	United States	United States		2	Atheist		I have not been tested and have no symptoms	4	1	2	1	1	4	1	1	1	2	4										1	5	1	4	4	3	4	6	4	5	6	0
Mturk	1472				United States	Providence	RI	2906	23	M	United States	United States		3	Atheist		I have not been tested and have no symptoms	3	2	4	2	1	1	1	1	1	1	3	1									1	1	1	4	5	4	5	5	5	5	2	0
General	2057				United States	Statesboro	GA	30458	40	F	United States	United States		4	Atheist		I have not been tested but I think I have symptoms	5	3	2	3	1	3	3	1	4	1	5										1	1	3	5	5	5	5	5	6	5	4	3
Mturk	1569				United States	Valparaiso	IN	46385	53	F	United States	United States		2	Atheist		I have not been tested and have no symptoms	4	3	5	4	4	5	3	1	3	1	4	1									1	2	2	2	2	2	4	5	5	5	2	1
Mturk	1677				United States	Denver	CO	80249	64	M	United States	United States		3	Atheist		I have not been tested and have no symptoms	6	6	6	6	5	4	6	2	2	5	6										1	1	1	4	2	2	3	5	5	5	0	0
Mturk	1642				United States	Chicago	IL	60630	54	F	United States	United States		3	Atheist		I have not been tested and have no symptoms	1	1	1	1	1	1	1	1	1	1	1										1	1	3	3	3	3	4	5	4	4	0	0
Mturk	1504				United States	Dayton	OH	45420	35	F	United States	United States		3	Atheist		I have not been tested and have no symptoms	3	2	2	2	2	2	1	2	1	2	1										1	1	1	2	5	3	5	6	5	5	0	0
Mturk	1493				United States	Salt Lake City	UT	84106	48	F	United States	United States		2	Atheist		I have not been tested and have no symptoms	2	2	2	2	1	1	1	1	1	1	1	1						7			1	1	2	4	2	2	2	5	5	5	1	1
Mturk	1491				United States	Helena	MT	59601	54	F	United States	United States		3	Atheist		I have not been tested and have no symptoms	2	4	4	5	2	3	4	2	2	4	4	1									1	1	2	4	3	3	4	6	6	6	2	2
General	1963				United States	Metairie	LA	70001	34	M	United States	United States		3	Atheist		I have not been tested and have no symptoms	3	3	3	2	2	2	2	2	2	2	2										1	1	1	1	5	5	5	6	6	5	0	0
Mturk	1668				United States	Lincoln	NE	68516	34	F	United States	United States		3	Atheist		I have not been tested and have no symptoms	6	6	6	3	2	2	3	2	2	2	6	1									1	1	1	4	6	3	3	6	6	6	0	0
Mturk	191				United States	Bethel Park	PA	15102	27	F	United States	United States		2	Atheist		I have not been tested and have no symptoms	1	1	1	1	1	1	1	1	1	1	1	1						7			1	1	1	5	5	5	5	5	5	5	0	0
Mturk	1403				United States	Vancouver	WA	98682	43	F	United States	United States		3	Atheist		I have not been tested and have no symptoms	4	3	5	2	1	1	2	1	1	2	5	1						7			1	2	2	3	4	2	5	5	5	5	4	2
Mturk	1629				United States	Grand Rapids	MI	49504	35	F	United States	United States		3	Atheist		I have not been tested and have no symptoms	4	6	3	4	3	4	4	3	4	3	5	1									1	1	1	5	5	3	5	6	5	5	2	0
Mturk	1475				United States	Round Lake	IL	60073	51	F	United States	United States		3	Atheist		I have not been tested and have no symptoms	5	6	6	4	3	4	4	3	1	1	4	1						7			1	1	1	4	5	3	5	5	5	5	2	1
Mturk	1576				United States	Barnegat	NJ	8005	61	M	United States	United States		3	Atheist		I have not been tested and have no symptoms	4	4	6	4	3	2	2	2	3	4	4	1						7			3	3	2	4	2	3	3	5	3	3	0	0
Mturk	1329				United States	San Antonio	TX	78209	48	M	United States	United States		2	Atheist		I have not been tested and have no symptoms	2	1	3	1	1	1	1	1	1	1	1	1						7			1	3	3	1	3	3	5	5	5	5	2	0
Mturk	1492				United States	Rialto	CA	92376	31	F	United States	United States		3	Atheist		I have not been tested and have no symptoms	5	6	7	4	2	5	5	2	1	4	6										1	3	2	5	3	2	5	5	5	5	2	1
Mturk	1715				United States	Saint Paul	MN	55112	49	F	United States	United States		2	Atheist		I have not been tested and have no symptoms	5	6	5	5	4	4	3	1	3	4	5	1									1	2	3	4	5	3	5	6	5	5	2	1
Mturk	1653				United States	Guntersville	AL	35976	35	M	United States	United States		2	Atheist		I have not been tested and have no symptoms	1	4	6	1	1	5	3	2	5	1	5	1						7			1	3	1	5	3	3	3	5	5	5	0	0
Mturk	2097				United States	Denver	CO	80206	49	F	United States	United States		4	Atheist		I have not been tested and have no symptoms	4		3	4	3	3	3	3	2	2	4	1									1	1	1	5	5	4	5	5	6	6	3	0
Mturk	1686				United States	Bloomington	IN	47401	43	F	United States	United States		4	Atheist		I have not been tested and have no symptoms	4	4	5	5	4	5	4	2	2	2	4	1						7			1	3	1	5	4	3	4	6	4	4	5	3
General	1975				United States	Sonoma	CA	95476	62	F	United States	United States		2	Atheist		I have not been tested and have no symptoms	6	6	6	5	4	6	6	1	4	4	4	1						7			1	1	1	3	4	4	5	5	4	5	3	3
Mturk	1468				United States	Rockwall	TX	75087	77	F	United States	United States		3	Atheist		I have not been tested and have no symptoms	2	6	5	2	1	1	2	1	1	6	2	1									1	1	2	5	6	5	6	6	6	6	2	0
Mturk	2094				United States	Puyallup	WA	98373	50	F	United States	United States		2	Atheist	Athiest	I have not been tested and have no symptoms	5	5		4	4		5		3	5	4	1									1	3	2	5	5	3	5	6	5	5	1	1
Mturk	1661				United States				66	F	United States	United States		2	Atheist		I have not been tested and have no symptoms	7	6	6	6	6	6	6	5	6	5	5										1	3	3	4	4	4	4	5	5	5	1	1
Mturk	1565				United States	Deltona	FL	32725	53	F	United States	United States		2	Atheist		I have not been tested and have no symptoms	4	4	3	2	1	1	2	1	1	1	4	1						7			1	1	1	3	5	4	4	5	5	5	1	1
Mturk	323				United States	Corvallis	OR	97330	33	M	United States	United States		3	Atheist		I have not been tested and have no symptoms	5	5	3	2	3	2	3	3	4	3	4										1	2	1	4	4	3	4	5	4	4	1	1
Mturk	1590				United States	Round Rock	TX	78681	59	M	United States	United States		4	Atheist		I have not been tested and have no symptoms	5	5	4	3	3	3	4	2	1	1	2	1						7			1	2	1	3	5	3	4	5	5	5	2	2
Mturk	1544				United States	Middletown	NY	10940	60	F	United States	United States		3	Atheist		I have not been tested and have no symptoms	2	4	3	1	4	4	4	1	2	2	2							7			1	1	1	5	4	4	5	6	6	6	0	0
Mturk	1388				United States	Portland	OR	97202	60	M	United States	United States		4	Atheist		I have not been tested and have no symptoms	5	6	6	4	4	2	4	3	2	4	5	1						7			1	2	1	1	3	3	5	6	5	5	2	0
Mturk	1717				United States	Hayward	WI	54843	64	F	United States	United States		3	Atheist		I have not been tested and have no symptoms	5	6	5	6	6	5	6	4	4	6	5	1									1	4	4	5	5	4	5	5	5	5	2	0
Mturk	932				United States	Port Saint Lucie	FL	34953	42	M	United States	United States		3	Atheist		I have not been tested but I think I have symptoms	4	4	4	3	1	1	1	1	1	1	1	1						7			1	3	1	5	1	1	1	6	6	6	0	0
Mturk	1328				United States	Cleveland	OH	44134	56	M	United States	United States		4	Atheist		I have not been tested and have no symptoms	7	7	7	7	5	6	7	4	5	7	7	1						7			1	3	1	5	6	6	6	6	6	6	1	1
Mturk	2092				United States	Selma	OR	97538	23	M	United States	United States		3	Atheist		I have not been tested and have no symptoms	6	6	7	4	3	4	2	1	3	6	6	1						7			1	3	1	4	3	3	4	4	5	6		6
Mturk	1652				United States	Skokie	IL	60076	63	F	United States	United States		4	Atheist		I have not been tested but I think I have symptoms	5	7	5	5	3	3	5	1	3	1	3										1	1	1	5	6	3	6	6	6	6	0	0
Mturk	1572				United States	Hartford	CT	6106	50	F	United States	United States		3	Atheist		I have not been tested but I think I have symptoms	4	5	4	4	2	2	3	2	2	2	4	1									1	3	1	2	4	3	6	6	5	6	1	1
Mturk	41				United States	Loxahatchee	FL	33470	26	M	United States	United States		3	Atheist		I have not been tested and have no symptoms	6	4	2	5	4	2	5	4	3	2	4	1						7			3	4	3	3	4	4	5	5	4	4	1	2
Mturk	866				United States	Mesa	AZ	85208	27	M	United States	United States		2	Atheist		I have not been tested but I think I have symptoms	6	6	6	6	6	6	6	6	4	6	6	1		3				7			3	3	3	3	6	6	6	6	6	6	1	1
Mturk	667				United States	Saint Augustine	FL	32080	59	M	United States	United States		4	Atheist		I have not been tested and have no symptoms	6	6	7	6	5	5	5	5	4	5	5	1						7			1	3	3	1	3	3	5	6	5	4	4	3
Mturk	1066				United States	Lancaster	PA	17602	24	M	United States	United States		2	Atheist		I have not been tested and have no symptoms	4	4	4	4	4	4	4	4	4	4	4	1									1	1	1	1	2	2	2	4	2	2	2	2
Mturk	1415				United States	Seattle	WA	98133	68	F	United States	United States		4	Atheist		I have not been tested and have no symptoms	5	5	5	5	1	5	5	1	1	3	3	1									1	2	1	5	3	3	6	6	6	6	1	1
Mturk	1187				United States	Henderson	NV	89012	40	F	United States	United States		3	Atheist		I have not been tested and have no symptoms	6	6	6	6	5	5	5	5	2	4	2	1									1	1	1	4	3	4	5	5	4	5	4	3
Mturk	1657				United States	Apple Valley	CA	92308	43	F	United States	United States		2	Atheist		I have not been tested and have no symptoms	3	2	1	2	1	2	3	1	2	2	4							7			1	5	1	5	3	1	6	6	5	5	2	0
Mturk	1240				United States	Mckinleyville	CA	95519	30	F	United States	United States		3	Atheist		I have not been tested and have no symptoms	2	2	3	1	2	2	2	1	2	1	6	1						7			1	1	1	4	4	4	4	4	4	4	0	0
Mturk	1618				United States	Lexington	KY	40505	43	F	United States	United States		3	Atheist		I have not been tested and have no symptoms	5	7	5	3	2	6	6	2	1	6	5	1						7			1	1	2	4	5	5	5	5	5	5	1	1
Mturk	1420				United States	Henrico	VA	23228	61	M	United States	United States		3	Atheist		I have not been tested and have no symptoms	7	6	6	6	5	3	5	1	2	4	5	1									1	4	4	5	3	3	4	6	3	3	2	1
Mturk	1361				United States	Long Beach	CA	90803	34	F	United States	United States		3	Atheist		I have not been tested and have no symptoms	2	3	4	2	1	2	2	1	1	1	1										1	3	1	3	5	2	5	5	5	6	0	9
General	1957				United States	Littleton	CO	80122	55	F	United States	United States		2	Atheist		I have not been tested and have no symptoms	3	6	2	1	4	1	2	1	4	4	4	1									1	1	3	5	6	1	6	6	6	6	1	0
Mturk	1607				United States	Grove City	OH	43123	36	F	United States	United States		4	Atheist		I have not been tested and have no symptoms	3	6	6	6	2	5	6	5	1	3	4							7			1	2	2	4	4	2	5	5	5	5	5	0
Mturk	1595				United States	Big Rapids	MI	49307	35	F	United States	United States		2	Atheist		I have not been tested and have no symptoms	5	6	5	4	3	4	3	2	2	2	2							7			1	2	1	5	4	4	4	6	5	5	0	0
Mturk	1684				United States	Seattle	WA	98198	59	M	United States	United States		3	Atheist		I have not been tested and have no symptoms	5	3	5	3	1	1	1	1	1	4	2	1						7			1	1	1	5	3	3	5	6	6	6	2	0
Mturk	1579				United States	Coupeville	WA	98239	57	F	United States	United States		3	Atheist		I have not been tested and have no symptoms	5	4	5	5	4	4	4	4	4	4	4	1									1	1	1	5	4	2	4	6	5	4	3	2
Mturk	1713				United States	Orlando	FL	32810	38	F	United States	United States		3	Atheist		I have not been tested but I think I have symptoms	2	4	4	2	4	4	2	1	4	4	5										1	1	2	3	5	2	6	6	6	6	0	0
Mturk	1362				United States	Salt Lake City	UT	84138	32	F	United States	United States		3	Atheist		I have not been tested and have no symptoms	2	6	2	6	2	6	3	2	2	2	4	1									1	1	1	3	6	2	6	6	6	6	2	2
Mturk	1571				United States	Clio	MI	48420	43	F	United States	United States		3	Atheist		I have not been tested and have no symptoms	6	5	2	2	4	6	4	2	6	2	5							7			1	1	1	4	5	3	5	6	5	5	3	1
Mturk	1353				United States	Chicago	IL	60640	35	F	United States	United States		3	Atheist		I have not been tested and have no symptoms	2	2	1	4	1	6	6	2	2	1	4	1						7			1	3	1	5	3	1	5	5	5	5	4	2
Mturk	1367				United States	Tucson	AZ	85710	48	F	United States	United States		4	Atheist		I have not been tested and have no symptoms	3	3	3	4	3	2	2	1	1	2	5										1	1	1	5	5	3	6	6	6	6	3	0
Mturk	337				United States	Dorchester	MA	2121	27	F	United States	United States		3	Atheist		I have not been tested and have no symptoms	4	4	4	4	4	4	4	4	4	4	4										1	1	1	4	4	2	5	6	5	4	0	0
General	2051				United States	Dubuque	IA	52001	51	F	United States	United States		4	Atheist		I have not been tested and have no symptoms	1	1	4	2	2	2	1	1	3	1	4							7			1	1	4	5	5	1	4	4	5	5	4	1
Mturk	1630				United States	Topeka	KS	66614	39	F	United States	United States		4	Atheist		I have not been tested and have no symptoms	4	7	2	3	4	4	4	3	2	3	6	1						7			1	1	1	4	4	3	4	5	5	5	3	1
Mturk	1732				United States	Grand Rapids	MI	49525	38	F	United States	United States		4	Atheist		I have not been tested and have no symptoms	3	5	2	3	1	1	5	1	1	1	5	1						7			1	1	1	2	2	2	5	6	6	6	1	1
Mturk	1574				United States	Raeford	NC	28376	40	F	United States	United States		3	Atheist		I have not been tested and have no symptoms	4	4	4	2	4	4	4	2	4	2	2										1	1	1	4	5	3	5	6	6	5	2	1
Mturk	1438				United States	Bronx	NY	10457	37	F	United States	United States		2	Atheist		I have not been tested and have no symptoms	3	5	5	3	1	2	2	2	2	3	5	1						7			1	1	1	2	3	3	4	5	4	4	3	3
Mturk	1346				United States	Hawthorne	CA	90250	31	F	United States	United States		3	Atheist		I have not been tested and have no symptoms	4	4	7	3	1	3	2	1	1	1	2	1									1	1	1	3	6	2	5	6	6	6	0	0
Mturk	1341				United States	Pineville	LA	71360	47	F	United States	United States		4	Atheist		I have not been tested and have no symptoms	5	5	5	3	2	2	1	1	1	6	6	1						7			1	1	2	5	2	2	3	4	5	5	5	3
Mturk	1562				United States	Hollywood	FL	33025	33	F	United States	United States		2	Atheist		I have not been tested and have no symptoms	2	2	4	1	1	6	1	1	2	1	5	1						7			1	1	4	5	5	1	6	6	6	6	0	0
Mturk	1552				United States	Nashville	TN	37214	41	M	United States	United States		2	Atheist		I have not been tested and have no symptoms	5	5	5	4	3	4	5	3	2	3	4							7			1	1	3	4	3	3	4	5	4	4	5	3
Mturk	1427				United States	Panama City	FL	32401	40	M	United States	United States		3	Atheist		I have not been tested and have no symptoms	5	4	6	4	3	3	2	2	4	4	5	1					6	7			1	2	4	3	5	2	5	6	5	5	3	3
Mturk	1435				United States	Denton	TX	76209	42	F	United States	United States		4	Atheist		I have not been tested and have no symptoms	3	5	3	1	1	4	5	2	1	1	5										1	1	1	5	5	2	5	6	5	5	2	0
Mturk	1696				United States	Paoli	PA	19301	36	M	United States	United States		4	Atheist		I have not been tested and have no symptoms	4	6	6	5	3	5	4	4	5	4	5	1						7			1	3	1	4	1	1	5	6	5	6	0	0
Mturk	1332				United States		IL		27	M	United States	United States		2	Atheist		I have not been tested and have no symptoms	4	5	4	3	3	2	2	2	4	3	3	1						7			1	3	2	3	4	5	5	5	5	5	3	0
Mturk	1401				United States	Buena Park	CA	90620	58	F	United States	United States		2	Atheist		I have not been tested and have no symptoms	6	5	5	5	5	6	6	3	3	4	4	1									1	1	4	5	3	3	3	6	5	5	0	0
Mturk	1646				United States	Atlanta	GA	30306	52	F	United States	United States		4	Atheist		I have not been tested and have no symptoms	5	6	6	2	2	2	4	2	2	2	2	1						7			1	3	1	5	3	3	4	4	5	6	0	0
Mturk	1377				United States	Goldendale	WA	98620	43	M	United States	United States		4	Atheist		I have not been tested and have no symptoms	7	7	7	7	3	6	7	4	1	1	7	1									1	2	1	3	3	3	3	6	6	6	4	0
Mturk	1408				United States	Kirkland	WA	98034	70	M	United States	United States		4	Atheist		I have not been tested and have no symptoms	1	5	2	2	1	1	3	1	2	2	2										1	1	2	3	4	2	4	5	5	4	1	1
Mturk	1348				United States	Louisville	KY	40204	43	F	United States	United States		2	Atheist		I have not been tested and have no symptoms	1	1	1	1	1	1	1	1	1	1	1										1	1	1	5	5	1	6	6	6	6	0	0
General	1792				United States	Saline	MI	48176	33	F	United States	United States		4	Atheist			5	4	5	4	3	4	4	2	1	3	3	1						7			1	1	2	5	4	3	4	5	5	4	1	1
Mturk	1358				United States	Sanford	ME	4073	64	F	United States	United States		3	Atheist		I have not been tested and have no symptoms	4	7	6	4	1	2	4	1	1	4	4	1						7			1	1	1	4	5	5	5	5	5	5	2	2
Mturk	1507				United States	New Bern	NC	28562	62	F	United States	United States		4	Atheist		I have not been tested and have no symptoms	4	4	6	5	4	4	6	4	4	6	6	1									1	2	2	5	5	2	5	6	5	5	1	1
Mturk	1560				United States	Roseville	CA	95747	59	F	United States	United States		3	Atheist		I have not been tested and have no symptoms	2	5	6	3	4	2	2	1	1	2	2	1						7			1	3	1	5	3	3	4	5	5	5	6	0
Mturk	1363				United States	Santa Cruz	CA	95060	43	F	United States	United States		4	Atheist		I have not been tested and have no symptoms	3	2	3	2	1	4	2	1	1	1	4	1	2					7			1	3	1	5	4	2	4	5	6	5	1	0
Mturk	539				United States	Lake Hiawatha	NJ	7034	36	M	United States	United States		2	Atheist		I have not been tested and have no symptoms	5	6	4	4	5	5	5	5	5	5	5	1						7			1	1	1	4	6	1	3	6	5	5	1	1
Mturk	1459				United States	Albuquerque	NM	87121	68	F	United States	United States		3	Atheist		I have not been tested and have no symptoms	3	1	1	1	1	1	1	1	1	1	1	1						7			1	1	3	5	4	1	4	6	5	5	1	1
Mturk	1582				United States	Greenville	MI	48838	66	F	United States	United States		4	Atheist		I have not been tested and have no symptoms	6	6	6	6	5	3	5	3	3	3	5										1	1	1	4	5	5	5	5	5	5	2	1
Mturk	1337				United States	Shawano	WI	54166	66	M	United States	United States		4	Atheist		I have not been tested and have no symptoms	6	6	6	4	4	2	2	1	3	1	1										1	3	1	2	4	4	4	6	5	5	7	3
General	1962				United States	Houston	TX	77005	48	M	United States	United States		4	Atheist		I have not been tested and have no symptoms	6	5	7	5	4	5	5	3	2	5	5	1									1	3	1	5	4	3	6	6	6	6	8	0
Mturk	1724				United States	Chicago	IL	60602	63	M	United States	United States		3	Atheist		I have not been tested and have no symptoms	4	4	6	4	4	4	4	4	4	2	5	1						7			1	1	1	4	3	3	3	4	5	5	4	6
Mturk	1086				United States	Las Cruces	NM	88005	68	M	United States	United States		4	Atheist		I have not been tested and have no symptoms	5	5	5	5	5	5	5	5	4	4	6	1						7			2	3	2	4	5	5	5	5	5	5	5	5
Mturk	1406				United States	Bronx	NY	10467	53	O	United States	United States		2	Atheist		I have not been tested and have no symptoms	5	4	5	4	2	3	4	3	3	3	2							7			2	3	3	4	3	3	3	5	5	5	4	2
Mturk	2100				United States	San Francisco	CA	94110	56	M	United States	United States		3	Atheist		I have not been tested but I think I have symptoms	3	4	5	2	2	4		1	4	2	5	1						7			1	3	1	5	5	2	5	6	5	5	2	2
Mturk	46				United States	Gaithersburg	MD	20879	32	F	United States	United States		3	Atheist		I have not been tested and have no symptoms	4	4	5	4	4	4	4	4	3	2	2										1	1	1	5	6	6	6	6	6	6	0	0
Mturk	1331				United States	Colorado Springs	CO	80910	52	F	United States	United States		3	Atheist		I have not been tested and have no symptoms	2	6	1	1	2	6	1	1	1	5	4	1						7			1	1	1	5	4	1	5	6	5	4	1	1
Mturk	1711				United States	Watervliet	MI	49098	71	M	United States	United States		3	Atheist		I have not been tested and have no symptoms	2	4	4	3	4	3	2	2	1	2	3	1						7			1	2	2	3	3	3	3	6	5	5	0	0
Mturk	1429				United States	Portland	OR	97201	58	F	United States	United States		4	Atheist		I have not been tested and have no symptoms	5	4	3	1	1	2	3	1	4	2	4	1									1	3	3	5	2	2	3	5	4	4	5	1
Mturk	1482				United States	San Diego	CA	92105	53	M	United States	United States		4	Atheist		I have not been tested and have no symptoms	6	6	6	5	2	5	3	2	2	2	5	1									1	1	1	1	5	5	5	5	5	5	4	1
Mturk	1124				United States	Cotati	CA	94931	49	F	United States	United States		3	Atheist		I have not been tested and have no symptoms	4	4	6	4	4	3	4	3	3	5	5	1						7			1	3	2	5	6	6	6	6	6	6	2	1
General	1981				United States	Augusta	ME	4330	33	F	United States	United States		2	Atheist		I have not been tested and have no symptoms	4	2	4	1	1	1	1	1	1	1	1										1	1	1	5	6	6	6	6	6	6	3	0
Mturk	1598				United States	Portland	OR	97213	44	F	United States	United States		4	Atheist		I have not been tested and have no symptoms	3	4	3	4	3	5	4	2	2	2	4	1									1	3	1	5	5	3	5	5	5	5	4	1
Mturk	1592				United States	Madison	WI	53711	26	M	United States	United States		3	Atheist		I have not been tested and have no symptoms	4	6	4	3	4	2	2	2	2	2	2										1	1	1	5	5	3	5	6	5	5	2	2
Mturk	1624				United States	Pawleys Island	SC	29585	25	F	United States	United States		3	Atheist		I have not been tested and have no symptoms	5	5	6	3	4	3	4	3	2	5	4							7			1	2	1	5	6	3	4	6	6	6	4	2
Mturk	534				United States	Clover	SC	29710	27	M	United States	United States		3	Atheist		I have not been tested and have no symptoms	5	4	4	4	5	5	5	3	3	4	4							7			3	3	2	4	5	2	6	6	6	6	3	3
Mturk	1712				United States	West Salem	WI	54669	32	M	United States	United States		2	Atheist		I have not been tested and have no symptoms	1	3	1	1	1	3	4	1	1	1	5	1						7			1	1	1	4	6	2	6	6	6	6	1	0
Mturk	481				United States	Boulder	CO	80303	44	F	United States	United States		4	Atheist		I have not been tested and have no symptoms	2	5	4	2	2	2	6	2	4	2	6	1									1	1	1	2	6	4	6	6	6	6	1	1
Mturk	1389				United States	San Francisco	CA	94102	64	F	United States	United States		3	Atheist		I have not been tested and have no symptoms	2	1	1	1	2	4	2	1	1	1	1	1									1	1	3	5	6	1	6	6	6	6	0	0
General	1964				United States	Oak Hill	WV	25901	28	F	United States	United States		3	Atheist		I have not been tested and have no symptoms	1	1	1	1	1	1	1	1	1	1	4	1									1	1	1	5	6	1	4	5	6	6	0	0
Mturk	1566				United States	Virginia Beach	VA	23462	38	F	United States	United States		2	Atheist		I have not been tested and have no symptoms	3	3	6	2	2	3	1	1	1	1	2	1									1	1	1	5	3	1	5	5	5	5	0	0
Mturk	1736				United States	Hopkins	MN	55305	29	F	United States	United States		4	Atheist		I have not been tested and have no symptoms	2	2	1	1	2	2	1	1	1	1	4										1	1	2	5	5	1	6	5	5	5	0	0
Mturk	1680				United States	Lexington	KY	40517	65	F	United States	United States		3	Atheist		I have not been tested and have no symptoms	5	5	5	3	3	4	4	5	4	3	4	1									1	5	3	5	3	3	4	5	4	4	3	2
Mturk	1701				United States	Baxter	TN	38544	44	M	United States	United States		3	Atheist		I have not been tested and have no symptoms	7	5	7	7	2	6	6	1	1	1	5										1	1	1	2	6	6	6	6	6	6	0	0
Mturk	825				United States	Huntington Beach	CA	92649	35	M	United States	United States		3	Atheist		I have not been tested and have no symptoms	6	4	4	5	1	1	5	1	1	5	1	1									1	1	1	5	2	2	4	6	5	4	3	2
Mturk	724				United States	Garland	TX	75044	41	M	United States	United States		3	Atheist		I have not been tested and have no symptoms	3	2	3	2	2	2	2	2	2	2	2										1	1	2	3	2	2	5	5	5	5	5	3
Mturk	1379				United States	Santa Fe	NM	87507	67	M	United States	United States		4	Atheist		I have not been tested and have no symptoms	6	7	6	4	4	4	6	4	4	4	6										1	3	3	3	6	2	6	6	6	6	4	2
Mturk	1542				United States	Saint Marys	GA	31558	39	M	United States	United States		2	Atheist		I have not been tested and have no symptoms	6	6	6	6	2	2	2	2	4	4	4	1									1	5	1	5	4	4	4	6	5	5	3	3
Mturk	965				United States	Washington	DC	20003	32	M	United States	United States		2	Atheist			3	4	2	2	2	3	2	2	1	2	3	1						7			3	4	4	5	2	2	5	6	3	3	4	5
Mturk	102				United States	Alexandria	VA	22314	37	F	United States	United States		2	Atheist		I have not been tested and have no symptoms	5	5	2	5	3	6	3	2	1	3	2	1						7			1	4	1	4	4	4	4	4	4	4	1	1
Mturk	1416				New Zealand	Christchurch	E9	8011	53	M	United States	New Zealand		4	Atheist		I have not been tested and have no symptoms	5	5	6	2	1	1	4	1	2	1	5										1	1	2	4	4	3	6	6	6	6	3	0
Mturk	1347				United States	Oak Park	MI	48237	29	F	United States	United States		3	Atheist		I have not been tested and have no symptoms	2	2	2	2	1	2	1	2	1	1	3										1	3	2	4	6	2	6	6	6	6	0	0
Mturk	1676				United States	Atlanta	GA	30327	46	F	United States	United States		3	Atheist		I have not been tested and have no symptoms	2	3	3	3	2	4	5	2	5	4	5										1	2	4	4	5	3	5	5	5	5	2	2
Mturk	1318				United States	Los Angeles	CA	90025	43	M	United States	United States		4	Atheist		I have not been tested and have no symptoms	5	5	5	3	2	3	2	2	3	2	4	1						7			1	1	1	3	5	2	4	6	6	6	0	0
Mturk	1440				United States	Saint Louis	MO	63109	69	F	United States	United States		4	Atheist		I have not been tested and have no symptoms	3	5	3	4	2	5	3	4	2	5	4							7			1	3	1	3	4	2	6	6	6	6	1	0
Mturk	1404				United States	Falls Church	VA	22046	23	M	United States	United States		3	Atheist		I have not been tested and have no symptoms	6	6	5	3	2	5	3	2	2	3	6										1	2	1	4	3	3	4	5	5	5	2	1
Mturk	1656				United States	Sacramento	CA	95815	40	F	United States	United States		2	Atheist		I have not been tested and have no symptoms	5	5	6	6	3	5	2	1	2	5	5	1									1	1	1	1	4	3	5	6	6	6	7	3
Mturk	1430				United States	Las Vegas	NV	89108	32	F	United States	United States		3	Atheist		I have not been tested and have no symptoms	6	7	5	5	4	6	6	3	5	4	6										1	3	1	5	3	3	6	6	6	6	0	0
Mturk	1546				France	Nantes	B5	44000	46	F	United States	France		4	Atheist		I have not been tested and have no symptoms	5	6	7	4	4	3	3	3	3	4	5	1						7			1	2	2	5	3	3	4	5	4	4	2	2
Mturk	611				United States	Flanders	NJ	7836	39	M	United States	United States		3	Atheist		I have not been tested and have no symptoms	7	7	7	7	6	6	7	7	1	7	6	1						7			1	4	1	5	4	5	5	5	5	6	5	1
Mturk	713				United States	Beloit	WI	53511	57	M	United States	United States		3	Atheist		I have not been tested and have no symptoms	5	5	5	5	3	3	3	3	3	3	3										1	1	1	2	4	4	5	6	5	5	2	2
Mturk	1316				United States	Colonial Heights	VA	23834	46	F	United States	United States		2	Atheist		I have not been tested and have no symptoms	5	5	5	5	5	5	5	5	3	5	4										1	4	2	5	5	3	5	6	5	5	0	0
Mturk	519				United States	Albuquerque	NM	87111	47	M	United States	United States		3	Atheist		I have not been tested and have no symptoms	2	1	1	1	1	1	1	1	1	1	1	1					6	7		9	1	4	1	4	1	1	3	6	4	4	3	0
Mturk	1431				United States	Ewa Beach	HI	96706	50	F	United States	United States		3	Atheist		I have been tested and it was negative	5	4	2	3	1	1	2	1	2	3	6	1						7			1	3	2	5	4	3	4	5	6	5	1	1
Mturk	1525				United States	Mcdonough	GA	30253	49	M	United States	United States		2	Atheist		I have not been tested and have no symptoms	1	4	5	4	3	7	1	1	4	1	2	1						7			1	4	3	4	2	2	3	5	3	5	1	1
Mturk	1369				United States	Portland	OR	97206	53	M	United States	United States		4	Atheist		I have not been tested and have no symptoms	2	4	3	2	2	1	1	1	2	2	2	1						7			1	4	1	3	5	4	5	6	6	6	0	0
Mturk	2093				United States	San Francisco	CA	94123	55	M	United States	United States		3	Atheist		I have not been tested and have no symptoms	3	5	5	5	4	4	4	4	4	4	5	1						7			1	3	3	1	5	3	5	6	5	5		2
Mturk	987				United States	Tinley Park	IL	60477	36	F	United States	United States		3	Atheist		I have not been tested and have no symptoms	6	7	5	4	6	3	5	7	6	5	6	1	2								3	5	2	5	2	5	5	6	4	2	1	1
Mturk	1351				United States	Sterling	VA	20163	35	M	United States	United States		2	Atheist		I have not been tested and have no symptoms	5	5	5	2	1	5	2	1	1	2	1										1	4	1	5	3	3	4	5	5	5	3	2
Mturk	1364				United States	Sarasota	FL	34234	25	F	United States	United States		3	Atheist		I have not been tested and have no symptoms	6	4	3	3	2	2	3	2	2	4	6	1						7			1	3	1	4	3	1	4	6	5	6	0	0
Mturk	1371				United States	Waukesha	WI	53186	40	M	United States	United States		3	Atheist		I have not been tested and have no symptoms	5	5	6	6	5	5	4	4	3	4	4										1	4	1	5	1	1	1	6	5	5	3	3
Mturk	1393				United States				39	F	United States	United States		3	Atheist		I have not been tested and have no symptoms	5	5	3	3	3	5	6	2	1	3	6										1	1	1	1	4	3	4	4	4	5	4	1
Mturk	1395				United States	Dallas	TX	75247	46	M	United States	United States		3	Atheist		I have not been tested and have no symptoms	5	4	5	2	2	2	2	2	2	2	4	1									1	3	1	5	4	2	4	5	4	5	3	1
Mturk	1421				United States				23	F	United States	United States		3	Atheist		I have not been tested and have no symptoms	3	2	1	1	1	2	1	1	1	1	1	1						7			1	3	1	4	3	3	3	6	5	6	1	1
Mturk	1451				United States	Lacey	WA	98503	33	F	United States	United States		2	Atheist		I have not been tested and have no symptoms	1	1	1	1	1	1	1	1	1	1	1	1									1	2	1	5	3	1	4	6	4	4	5	0
Mturk	1460				United States	Mineral Bluff	GA	30559	25	F	United States	United States		3	Atheist		I have not been tested and have no symptoms	3	2	2	1	2	2	2	1	1	1	4										1	2	2	4	5	2	5	5	5	5	2	0
Mturk	1488				United States	Lakewood	OH	44107	36	F	United States	United States		4	Atheist		I have not been tested and have no symptoms	5	5	5	5	3	3	3	3	3	3	3	1						7			1	4	4	5	4	4	4	6	5	6	7	5
Mturk	1502				United States	Jacksonville	FL	32205	47	F	United States	United States		2	Atheist		I have not been tested and have no symptoms	3	2	5	4	1	1	1	1	1	1	4										1	1	4	4	3	2	4	6	5	4	1	1
Mturk	1532				United States	Parkersburg	WV	26101	38	F	United States	United States		3	Atheist		I have not been tested and have no symptoms	2	2	3	2	1	1	1	1	1	2	2	1						7			1	1	1	3	1	1	3	6	4	4	3	0
Mturk	1575				United States	Dallas	TX	75208	24	F	United States	United States		4	Atheist		I have not been tested and have no symptoms	5	4	2	2	2	4	2	2	1	2	4	1						7			1	1	1	3	4	3	4	4	5	5	4	2
Mturk	1627				United States	Virginia Beach	VA	23452	54	F	United States	United States		2	Atheist		I have not been tested and have no symptoms	4	5	6	4	4	4	3	2	2	5	4	1						7			1	1	1	5	5	4	5	5	5	5	5	3
Mturk	1643				United States	Springfield	IL	62704	36	F	United States	United States		3	Atheist		I have not been tested and have no symptoms	5	4	4	3	3	5	3	2	2	3	4	1						7			1	3	1	3	4	3	4	5	4	5	1	0
Mturk	1648				United States	Orlando	FL	32822	44	M	United States			2	Atheist		I have not been tested and have no symptoms	4	5	6	2	2	3	3	2	1	1	4	1						7			1	4	2	3	3	3	4	6	5	4	4	0
Mturk	1654				United States	Long Beach	CA	90803	60	F	United States	United States		2	Atheist		I have not been tested and have no symptoms	4	7	7	2	4	3	4	3	2	2	6							7			1	2	3	5	4	2	5	6	6	6	8	0
Mturk	1664				United States	San Diego	CA	92103	47	F	United States	United States		3	Atheist		I have not been tested and have no symptoms	2	2	2	1	1	2	1	1	1	1	4										1	1	1	5	4	2	5	6	6	6	2	0
Mturk	1673				United States	Salem	OR	97301	50	F	United States	United States		2	Atheist		I have not been tested and have no symptoms	4	3	3	2	3	5	5	2	2	4	4										1	1	1	5	3	3	3	6	5	5	1	1
Mturk	1683				United States	Scottsdale	AZ	85260	76	F	United States	United States		4	Atheist		I have not been tested and have no symptoms	2	1	1	1	1	1	1	1	1	1	1	1						7			1	3	1	5	5	1	5	6	5	5	3	3
Mturk	1692				United States	Denver	CO	80222	39	F	United States	United States		3	Atheist		I have not been tested and have no symptoms	3	4	3	2	1	1	1	1	1	1	1										1	3	4	5	4	1	4	6	4	6	0	0
Mturk	1718				United States		IL		30	F	United States	United States		4	Atheist		I have not been tested and have no symptoms	2	3	4	2	3	3	3	3	1	2	6	1						7			1	1	1	2	6	2	6	6	6	6	2	0
General	2044				United States	Miami	FL	33137	34	M	United States	United States		3	Atheist		I have not been tested and have no symptoms	4	4	5	3	1	4	2	1	2	2	2	1						7			1	2	1	5	6	5	6	6	6	6	4	0
Mturk	2088				United States	Indianapolis	IN	46237	38	F	United States	United States		4	Atheist		I have not been tested and have no symptoms	1	2	6	2	1		2	1	1	5	5	1									1	1	1	3	5	1	5	6	5	6	0	0
Mturk	1380				United States	Ellensburg	WA	98926	38	F	United States	United States		3	Atheist		I have not been tested and have no symptoms	4	4	6	4	4	4	4	4	4	4	4	1						7			1	3	3	5	4	4	5	6	4	5	0	0
Mturk	1407				United States	Denton	TX	76210	31	M	United States	United States		4	Atheist		I have not been tested and have no symptoms	5	5	2	5	1	1	4	1	1	3	5	1						7			1	3	1	4	3	1	3	5	5	5	3	0
Mturk	1526				United States	Belmont	NC	28012	36	F	United States	United States		2	Atheist		I have not been tested and have no symptoms	2	5	5	4	2	3	2	1	1	2	4	1						7			1	2	1	5	5	3	5	5	6	6	2	2
Mturk	1550				United States	Fairfax	VA	22038	50	M	United States	United States		3	Atheist		I have not been tested and have no symptoms	6	6	6	4	4	2	4	4	2	3	4	1						7			1	4	1	3	3	3	4	6	4	5	5	2
Mturk	1611				United States	Titusville	FL	32780	26	M	United States	United States		3	Atheist		I have not been tested and have no symptoms	6	6	1	5	1	3	5	2	1	2	5	1									1	2	1	4	3	2	4	4	5	4	2	0
Mturk	1690				United States	Wichita	KS	67217	23	F	United States	United States		4	Atheist		I have not been tested and have no symptoms	1	1	1	1	1	1	1	1	1	1	6										1	2	1	3	6	2	6	6	6	6	0	0
Mturk	1707				United States	Chicago	IL	60646	40	M	United States	United States		3	Atheist		I have not been tested and have no symptoms	1	1	3	1	1	1	1	1	1	1	5	1						7			1	1	1	3	4	1	4	6	5	5	0	0
Mturk	1725				United States	Portales	NM	88130	45	F	United States	United States		3	Atheist		I have not been tested and have no symptoms	4	2	5	2	2	3	1	1	1	1	2										1	1	4	5	5	1	4	6	5	5	0	0
Mturk	1731				United States	Gibsonia	PA	15044	54	M	United States	United States		3	Atheist		I have not been tested and have no symptoms	3	6	5	4	2	3	3	3	3	2	6	1						7			1	2	2	2	4	2	4	6	4	5	5	3
Mturk	2087				United States	Bartlett	IL	60103	41	M	United States	United States		3	Atheist		I have not been tested and have no symptoms	3	2	6	6	3	4	2	3	1	5	5	1									1	1	1	1	5	4	5	5	5	5		0
Mturk	1417				United States	Dallas	TX	75217	65	M	United States	United States		2	Atheist		I have not been tested and have no symptoms	5	5	6	3	1	2	5	1	2	2	5	1						7			1	3	2	3	4	3	5	5	6	6	3	1
Mturk	1528				United States	Wichita Falls	TX	76310	28	F	United States	United States		2	Atheist		I have not been tested and have no symptoms	4	1	1	1	1	1	1	1	1	1	1	1						7			1	3	1	3	5	1	5	5	5	5	0	0
Mturk	1434				United States	Saint Charles	IL	60174	50	M	United States	United States		4	Atheist		I have not been tested and have no symptoms	6	7	6	7	4	6	7	5	4	7	6										1	1	1	5	3	1	3	6	6	6	10	1
Mturk	1596				United States				70	F	United States	United States		3	Atheist		I have not been tested and have no symptoms	6	5	5	2	2	2	2	2	2	2	5	1						7			1	1	1	4	4	1	4	6	5	4	0	0
Mturk	1635				United States	Kapolei	HI	96707	58	F	United States	United States		4	Atheist		I have not been tested and have no symptoms	5	5	6	4	1	1	1	1	4	4	4										1	1	1	3	6	4	6	6	6	6	0	0
Mturk	1405				United States	Plano	TX	75093	37	F	United States	United States		2	Atheist		I have not been tested but I think I have symptoms	5	3	5	2	1	3	2	1	5	2	5	1						7			1	1	1	2	4	3	5	5	5	5	0	0
Mturk	1667				United States	Apex	NC	27502	50	M	United States	United States		3	Buddhist		I have not been tested and have no symptoms	5	5	5	5	5	5	4	4	4	2	5	1									1	3	2	5	4	3	4	5	4	4	7	1
Mturk	1183				United States	San Antonio	TX	78249	38	F	United States	United States		4	Buddhist		I have not been tested and have no symptoms	6	6	6	6	5	5	5	4	4	5	5	1									1	4	1	5	5	5	5	5	5	5	4	4
Mturk	587				United States	Beacon	NY	12508	63	M	United States	United States		2	Buddhist		I have not been tested and have no symptoms	4	4	7	6	4	4	5	3	1	4	6	1									1	3	2	4	5	5	5	3	5	5	3	1
Mturk	899				United States	Middletown	OH	45044	43	F	United States	United States		3	Buddhist		I have not been tested and have no symptoms	4	4	4	4	4	4	4	4	4	4	4	1						7			1	3	1	2	5	2	5	5	5	5	1	1
Mturk	570				United States	Columbia	SC	29203	66	M	United States	United States		4	Buddhist		I have not been tested and have no symptoms	6	6	6	4	5	6	6	2	2	4	6		2		4	5	6		8	9	1	2	1	4	5	5	5	5	5	5	1	0
Mturk	1385				United States	Everett	WA	98203	56	M	United States	United States		2	Buddhist		I have not been tested and have no symptoms	3	2	4	2	2	2	2	2	2	2	4	1						7			1	3	1	5	3	1	4	3	4	4	3	1
Mturk	320				Brazil	Fortaleza	6	60000	33	M	Brazil	Brazil		3	Catholic			6	6	5	6	7	7	5	5	5	6	6	1						7			2	2	2	4	5	5	5	5	5	5	6	6
Mturk	614				Brazil	Belo Horizonte	15	30000	25	M	Brazil	Brazil		3	Catholic		I have not been tested and have no symptoms	6	6	6	6	6	6	6	6	6	6	6	1						7			3	3	3	5	5	5	5	5	5	5	4	4
Mturk	24				India	Chennai	25	600004	30	M	India	India		3	Catholic		I have not been tested and have no symptoms	7	6	5	6	5	6	5	7	6	6	4			3		5		7			4	5	4	5	4	3	5	5	4	4	7	8
Mturk	242				India	Coimbatore	25	641029	40	F	India	India		3	Catholic		I have not been tested and have no symptoms	6	6	6	5	5	5	5	5	5	5	5	1		3		5		7	8		4	4	3	4	5	5	4	5	5	5	2	2
Mturk	219				United States	Ansonia	CT	6401	33	M	United States	United States		4	Catholic		I have not been tested and have no symptoms	6	6	6	6	5	6	6	5	6	3	5	1		3				7			1	1	1	3	4	4	4	4	4	4	5	4
Mturk	531				United States	Edgewater	FL	32141	64	F	United States	United States		4	Catholic		I have not been tested and have no symptoms	6	6	6	6	6	6	6	6	3	5	5	1	2					7			1	5	4	5	2	5	5	3	2	4	4	4
Mturk	591				United States	Harwood Heights	IL	60706	34	F	United States	United States		2	Catholic		I have not been tested and have no symptoms	6	6	6	6	6	6	6	6	6	6	6							7			1	2	1	4	5	5	5	5	5	5	1	1
Mturk	846				United States	Buffalo	NY	14213	28	M	United States	United States		3	Catholic		I have not been tested but I think I have symptoms	6	6	7	7	6	6	7	7	6	7	6	1						7			1	4	1	5	4	6	5	5	5	6	3	2
Mturk	1249				United States	Akron	OH	44333	65	M	United States	United States		2	Catholic		I have not been tested and have no symptoms	6	7	6	7	6	7	6	7	6	5	6					5		7			4	4	5	5	5	6	5	6	6	5	10	10
Mturk	469				United States	Dallas	TX	75202	52	M	United States	United States		3	Catholic		I have not been tested and have no symptoms	6	6	6	6	6	7	7	6	6	6	7	1		3			6		8		4	5	4	4	1	6	6	4	6	4	6	6
Mturk	1060				United States	Oklahoma City	OK	73106	31	F	United States	United States		3	Catholic		I have not been tested and have no symptoms	5	6	7	6	5	4	5	6	5	4	5		2		4				8		3	4	5	4	4	3	3	4	4	4	8	7
Mturk	1207				United States	Dos Palos	CA	93620	31	M	United States	United States		3	Catholic		I have not been tested and have no symptoms	5	6	5	6	5	6	7	6	7	6	5		2		4				8		4	5	4	5	4	4	5	5	4	5	1	2
Mturk	612				United States				26	M	United States	United States		3	Catholic		I have been tested and it was negative	5	5	4	5	5	5	6	5	5	4	5	1	2								3	3	4	4	4	4	5	4	3	4	5	8
Mturk	984				United States	Atlanta	GA	30339	28	M	United States	United States		3	Catholic		I have been tested and it was negative	7	7	7	7	7	7	7	7	7	7	7	1									3	3	1	5	6	6	6	6	6	6	8	8
General	1990				Canada	MontrÃ©al	QC	H4C	31	F	United States	Canada		3	Catholic		I have not been tested and have no symptoms	1	2	1	1	1	1	1	1	1	1	1										1	1	1	5	6	3	6	6	6	6	3	5
Mturk	1169				United States	Newtown	PA	18940	55	F	United States	United States		3	Catholic		I have not been tested and have no symptoms	5	5	6	5	4	4	5	4	4	5	4		2	3	4	5	6	7	8	9	1	2	1	4	4	4	4	4	4	4	6	2
Mturk	1270				United States	Seattle	WA	98111	23	F	United States	United Kingdom		3	Catholic		I have been tested and it was negative	5	6	7	6	5	6	7	4	5	6	6									9	4	5	3	4	6	4	3	5	4	5	3	2
Mturk	271				United States	New York	NY	10021	23	F	United States	United States		3	Catholic		I have been tested and it was negative	5	6	7	6	5	6	4	5	6	5	7							7			5	4	3	4	4	4	6	5	5	5	2	2
Mturk	1113				United States	Kent	OH	44240	66	M	United States	United States		2	Catholic		I have not been tested and have no symptoms	6	7	7	6	6	6	6	6	5	5	6	1	2		4			7		9	1	3	1	3	5	5	5	2	5	5	7	8
Mturk	1160				United States	Hollywood	FL	33023	25	F	United States	United States		3	Catholic		I have not been tested and have no symptoms	6	7	7	7	6	7	6	7	7	6	7	1						7			5	2	2	4	4	5	2	3	4	4	2	1
Mturk	243				United States	Granada Hills	CA	91344	25	M	United States	United States		3	Catholic		I have been tested and it was negative	6	6	5	5	5	5	6	6	5	6	7				4						4	5	4	4	4	5	5	6	5	5	8	7
Mturk	592				United States	Piscataway	NJ	8854	28	F	United States	United States		3	Catholic		I have been tested and it was negative	6	7	6	7	6	7	6	7	7	6	7						6				4	4	3	4	5	4	4	4	5	5	2	1
Mturk	887				United States	Denver	CO	80209	28	F	United States	United States		3	Catholic		I have been tested and it was negative	5	6	6	5	5	6	5	6	5	6	5	1	2					7	8		3	3	4	4	5	5	4	4	4	4	7	6
Mturk	970				United States	Greenfield	IN	46140	38	M	United States	United States		4	Catholic		I have not been tested and have no symptoms	4	4	7	1	1	1	5	1	1	5	1	1									1	1	1	1	4	4	4	4	4	4	6	3
Mturk	34				United States	West Fargo	ND	58078	30	F	United States	United States		2	Catholic		I have not been tested and have no symptoms	7	7	7	7	7	7	7	7	7	7	7	1									1	1	1	5	6	6	6	6	6	6	0	0
Mturk	676				United States	Grosse Ile	MI	48138	25	M	United States	United States		3	Catholic		I have not been tested and have no symptoms	5	6	5	5	5	6	6	6	5	5	5	1		3				7			1	4	4	2	3	6	3	1	4	3	3	3
Mturk	806				United States	New York	NY	10013	35	M	United States	United States		3	Catholic		I have not been tested and have no symptoms	5	5	5	5	5	5	5	5	5	5	5	1		3		5	6	7		9	4	4	4	4	4	5	4	4	4	5	0	0
Mturk	1016				United States	Lake Forest	CA	92630	48	F	United States	United States		3	Catholic		I have not been tested and have no symptoms	5	4	5	7	4	6	5	7	7	6	4		2					7		9	3	5	4	3	4	5	5	3	4	5	7	6
Mturk	1253				United States	Willingboro	NJ	8046	44	M	United States	United States		2	Catholic		I have not been tested and have no symptoms	6	6	6	6	6	6	6	6	6	6	6	1									3	3	3	3	3	3	3	3	3	3	6	7
Mturk	1306				United States	Akron	OH	44313	56	F	United States	United States		4	Catholic		I have not been tested and have no symptoms	7	7	7	7	7	7	7	7	4	7	7	1		3				7			1	5	1	5	1	6	6	3	5	5	4	4
Mturk	1133				United States	Miami	FL	33102	36	F	United States	United States		3	Catholic		I have not been tested and have no symptoms	6	6	6	7	6	6	7	6	6	7	7	1		3		5		7			2	4	2	5	5	6	5	5	5	5	2	2
Mturk	406				United States				31	F	United States	United States		3	Catholic		I have been tested and it was negative	6	6	6	6	6	6	6	6	6	6	6	1				5					4	5	4	4	5	5	4	3	4	5	1	1
Mturk	288				United States	Dallas	PA	18612	43	F	United States	United States		3	Catholic		I have not been tested and have no symptoms	5	5	5	2	4	4	5	4	4	4	4	1						7			1	4	1	4	5	5	5	5	5	5	5	4
Mturk	1141				United States	Madison	WI	53719	36	M	United States	United States		4	Catholic		I have not been tested but I think I have symptoms	5	3	4	3	4	5	4	3	3	4	4	1						7			1	3	2	4	4	4	4	4	4	4	5	4
Mturk	914				United States	Longmont	CO	80501	41	F	United States	United States		4	Catholic		I have not been tested and have no symptoms	7	7	7	7	7	7	7	7	7	7	7	1		3							1	5	4	5	1	4	2	2	1	3	4	4
Mturk	1176				United States	Milwaukee	WI	53207	27	F	United States	United States		2	Catholic		I have not been tested and have no symptoms	5	5	4	3	3	5	5	5	2	3	5	1						7			1	3	2	5	4	4	4	5	5	4	3	2
Mturk	1266				United States	Houston	TX	77005	36	M	United States	United States		3	Catholic		I have not been tested and have no symptoms	5	5	7	3	3	3	5	3	2	6	5		2	3	4	5	6		8	9	1	3	1	3	6	6	6	6	6	6	2	1
Mturk	416				United States	Ventnor City	NJ	8406	33	M	United States	United States		3	Catholic		I have not been tested and have no symptoms	6	6	6	6	5	5	5	6	4	5	6	1		3							1	2	1	5	3	3	3	4	4	3	2	1
Mturk	192				United States	Racine	WI	53403	65	M	United States	United States		2	Catholic		I have not been tested and have no symptoms	5	6	5	3	4	5	5	4	2	4	3	1									1	3	3	5	5	5	5	5	5	5	3	3
Mturk	540				United States	Green Bay	WI	54313	35	F	United States	United States		4	Catholic		I have not been tested and have no symptoms	5	5	6	4	2	2	2	2	2	2	2	1									1	4	2	4	4	4	4	4	3	4	4	2
Mturk	700				United States	El Cajon	CA	92020	32	M	United States	United States		3	Catholic		I have been tested and it was negative	4	5	3	4	4	4	5	3	4	4	5		2							9	3	2	4	3	4	3	3	4	3	4	10	10
Mturk	814				United States	Lake Havasu City	AZ	86406	32	M	United States	United States		3	Catholic		I have been tested and it was negative	4	3	3	5	4	3	3	4	4	3	4					5					2	2	3	3	4	5	3	3	4	2	10	10
Mturk	350				United States	Huntington Station	NY	11746	42	M	United States	United States		2	Catholic		I have not been tested and have no symptoms	2	3	4	4	3	4	3	3	3	3	4	1						7			3	3	3	2	4	4	4	4	5	4	6	6
Mturk	396				United States				29	F	United States	United States		3	Catholic		I have not been tested and have no symptoms	7	7	7	7	6	6	7	7	6	6	6	1		3		5		7			5	4	5	5	3	6	3	4	4	4	1	1
Mturk	1309				United States	Westminster	CA	92683	50	M	United States	United States		3	Catholic		I have been tested and it was negative	5	6	4	5	5	6	5	7	6	5	6							7	8		3	4	3	4	4	4	5	3	4	5	9	8
General	1955				United States	Dunellen	NJ	8812	32	F	United States	United States		3	Catholic		I have not been tested but I think I have symptoms	3	6	5	3	2	2	7	2	4	4	5	1						7			1	3	1	2	5	5	5	5	5	5	2	8
Mturk	1038				United States	Irving	TX	75060	37	F	United States	United States		2	Catholic		I have not been tested and have no symptoms	5	6	6	6	2	5	5	2	2	4	4	1						7			1	2	2	4	4	5	5	3	4	5	2	6
Mturk	227				United States	Richmond	TX	77406	18	M	United States	United States		3	Catholic		I have not been tested and have no symptoms	7	7	7	7	7	7	7	7	7	7	7					5		7	8		5	5	5	5	5	6	5	5	5	6	10	10
Mturk	1299				India	Kannur	13	670004	30	M	United States	United States		3	Catholic		I have not been tested and have no symptoms	7	7	7	6	6	7	6	7	6	7	6					5					4	4	5	4	3	5	4	3	4	6	9	7
Mturk	1203				United States	Sanger	CA	93657	18	M	United States	United States		3	Catholic		I have tested positive but I am recovered	6	7	6	7	6	5	7	6	7	6	6				4						5	4	5	4	6	6	4	5	5	5	9	9
Mturk	973				United States				45	F	United States	United States		4	Catholic		I have not been tested and have no symptoms	7	7	7	5	6	6	7	6	5	6	5		2		4				8		1	3	4	4	5	5	4	3	5	5	3	5
Mturk	1302				United States	Muskegon	MI	49442	42	F	United States	United States		4	Catholic		I have not been tested and have no symptoms	5	5	6	4	5	4	4	4	4	4	5	1									2	2	1	3	5	5	5	4	5	5	5	5
Mturk	1251				United States	Oak Lawn	IL	60453	54	F	United States	United States		3	Catholic		I have not been tested and have no symptoms	6	6	6	6	6	6	6	6	6	6	6	1	2	3	4	5		7			1	5	4	2	4	4	4	4	4	4	1	1
Mturk	1192				United States	Philadelphia	PA	19119	56	F	United States	United States		2	Catholic		I have not been tested and have no symptoms	6	6	5	5	5	4	6	5	1	2	2							7			1	5	1	5	3	5	5	5	4	5	2	4
Mturk	809				United States	Baldwinsville	NY	13027	34	F	United States	United States		3	Catholic		I have not been tested and have no symptoms	6	6	6	6	5	6	6	5	4	4	4	1									1	2	1	2	6	6	6	6	6	6	6	4
Mturk	817				United States	Saint Clair Shores	MI	48081	41	M	United States	United States		4	Catholic		I have not been tested and have no symptoms	3	3	5	3	2	2	2	2	2	2	6										1	1	1	3	4	4	4	4	4	4	7	0
Mturk	522				United States	Kyle	TX	78640	64	M	United States	United States		2	Catholic		I have not been tested and have no symptoms	7	7	7	7	5	6	6	5	4	6	5	1						7			2	5	2	3	5	5	5	5	5	5	6	4
Mturk	1210				United States	Cincinnati	OH	45220	40	M	United States	United States		3	Catholic		I have not been tested and have no symptoms	4	4	4	2	3	4	4	1	1	1	4										1	1	1	3	6	6	6	6	6	6	3	3
Mturk	332				United States	Detroit	MI	48219	39	F	United States	United States		3	Catholic		I have not been tested and have no symptoms	5	5	5	5	4	4	4	4	4	4	4	1						7			1	4	2	5	4	5	4	4	4	4	6	4
Mturk	606				United States	Staten Island	NY	10309	66	M	United States	United States		3	Catholic		I have not been tested and have no symptoms	7	7	7	7	6	6	6	7	6	6	6	1									1	3	1	4	5	5	5	5	5	5	2	2
Mturk	19				United States	Pittsburgh	PA	15203	33	M	United States	United States		2	Catholic		I have not been tested and have no symptoms	5	5	5	4	5	5	4	3	3	5	5	1		3		5		7			2	3	3	5	4	4	3	2	4	4	3	2
Mturk	834				United States	New Iberia	LA	70560	29	F	United States	United States		4	Catholic		I have not been tested and have no symptoms	4	4	5	1	4	3	5	4	4	5	5	1									3	5	2	5	6	6	6	6	6	6	5	4
Mturk	787				United States	New Albany	IN	47150	55	M	United States	United States		4	Catholic		I have not been tested and have no symptoms	6	7	7	6	7	6	7	7	7	7	7		2						8	9	4	3	4	4	3	6	5	4	4	5	7	8
Mturk	171				United States	Princeton	TX	75407	44	F	United States	United States		3	Catholic		I have not been tested and have no symptoms	3	2	2	2	2	2	2	2	2	2	2										1	2	2	3	4	4	4	3	4	4	3	3
General	2062				United States	Hinesville	GA	31313	61	F	United States	United States		2	Catholic		I have not been tested and have no symptoms	3	4	7	6	5	6	7	5	6	3	6	1									1	2	1	5	6	6	6	5	6	6	4	4
Mturk	915				United States	Beach Haven	NJ	8008	22	M	United States	United States		2	Catholic		I have not been tested and have no symptoms	3	4	5	4	4	2	5	4	4	3	5	1						7			1	1	1	3	5	5	5	5	5	5	5	2
Mturk	351				United States	Clifton	NJ	7014	26	M	United States	United States		2	Catholic		I have been tested and it was negative	4	6	2	5	2	5	2	4	2	5	2				4	5			8	9	2	4	2	3	2	4	2	4	5	2	6	6
Mturk	739				United States	Seattle	WA	98111	30	F	United States	United States		3	Catholic		I have been tested and it was negative	5	5	5	5	5	5	5	5	5	5	5						6				4	4	4	4	4	4	3	4	3	4	8	8
General	1965				United States	Manlius	NY	13104	38	F	United States	United States		4	Catholic		I have not been tested and have no symptoms	5	4	3	3	3	5	3	1	1	1	1	1						7			1	1	2	4	6	5	6	5	6	6	0	0
Mturk	212				United States	Hudson	NH	3051	42	M	United States	United States		4	Catholic		I have not been tested and have no symptoms	3	4	3	4	3	2	3	2	2	1	4	1									1	2	1	5	3	4	4	5	5	6	5	4
Mturk	1605				United States	Lawrenceburg	KY	40342	64	F	United States	United States		2	Catholic		I have not been tested and have no symptoms	6	6	6	5	3	4	5	1	1	3	6	1									1	1	2	5	3	2	5	5	5	5	2	0
Mturk	546				Ireland	Dublin	7	D02	22	F	United States	United States		4	Catholic		I have not been tested and have no symptoms	2	2	2	2	2	2	2	2	2	2	2							7			1	1	1	3	6	6	6	6	6	6	0	0
Mturk	1275				United States	Burlington	VT	5401	28	M	United States	United States		3	Catholic		I have tested positive but I am recovered	5	6	5	6	5	6	5	4	5	4	5						6				3	4	4	3	4	3	4	4	5	5	7	6
Mturk	472				United States	Mesa	AZ	85275	27	M	United States	United States		3	Catholic		I have not been tested but I think I have symptoms	4	3	3	4	5	4	4	3	3	4	4	1								9	3	2	3	3	2	2	3	3	3	2	3	2
Mturk	1046				United States	East Orange	NJ	7018	37	F	United States	United States		3	Catholic		I have not been tested and have no symptoms	4	5	5	4	4	4	5	4	3	3	5										1	2	1	4	6	5	6	6	6	6	3	2
Mturk	695				United States	Freehold	NJ	7728	54	M	United States	United States		3	Catholic		I have not been tested and have no symptoms	5	5	6	5	4	4	3	3	3	5	4	1						7			1	4	1	3	4	4	3	4	4	4	6	4
Mturk	91				United States				26	M	United States	United States		3	Catholic		I have not been tested and have no symptoms	6	7	6	6	5	6	7	6	6	6	6		2			5	6		8	9	3	3	4	4	4	5	4	4	5	5	4	4
Mturk	442				India	Chennai	25	600017	28	M	United States	United States		4	Catholic		I have not been tested and have no symptoms	7	7	6	7	6	7	5	6	7	7	6	1									5	4	5	4	6	6	5	5	4	6	1	2
Mturk	386				United States	Orlando	FL	32822	33	F	United States	United States		2	Catholic		I have not been tested and have no symptoms	7	7	7	7	7	5	6	7	6	6	6	1				5		7			3	4	1	5	4	5	4	3	4	4	4	8
Mturk	1295				United States	Bethlehem	PA	18017	31	M	United States	United States		4	Catholic		I have not been tested and have no symptoms	7	6	7	7	5	6	6	6	7	6	6								8		4	4	3	4	5	5	5	5	5	5	6	6
Mturk	792				United States	Dallas	TX	75204	47	F	United States	United States		4	Catholic		I have tested positive but I am recovered	5	5	6	5	4	5	5	6	5	5	6					5					3	4	3	4	5	4	5	4	4	5	7	7
Mturk	895				United States	Zachary	LA	70791	26	F	United States	United States		3	Catholic		I have not been tested and have no symptoms	5	6	5	5	5	6	5	5	4	5	5					5					3	4	3	4	4	5	4	4	4	5	6	6
Mturk	78				United States				26	F	United States	United States		3	Catholic		I have not been tested and have no symptoms	6	6	7	6	6	5	6	6	6	6	6		2		4	5					4	5	5	5	3	5	5	5	5	5	0	0
Mturk	196				United States	Somerset	NC	27573	24	M	United States	United States		4	Catholic		I have not been tested and have no symptoms	5	4	3	3	2	2	5	1	4	3	4							7			1	2	1	3	4	3	5	3	6	4	2	3
Mturk	294				United States				35	M	United States	United States		4	Catholic		I have been tested and it was negative	6	7	6	6	7	6	6	6	5	6	6		2		4				8		2	4	2	4	5	6	4	5	4	4	6	7
Mturk	1044				United States				28	M	United States	United States		3	Catholic		I have not been tested and have no symptoms	6	5	6	4	2	4	4	2	1	5	4	1						7			1	5	2	4	3	4	4	4	2	4	6	4
Mturk	1000				United States		WA		28	M	United States	United States		3	Catholic		I have tested positive but I am recovered	7	6	7	6	7	6	7	6	5	6	7		2								5	4	5	4	5	5	6	5	6	4	10	10
Mturk	339				United States	Zephyrhills	FL	33541	52	M	United States	United States		3	Catholic		I have been tested and it was negative	7	6	6	5	6	6	5	7	7	7	6					5					4	4	5	5	5	6	4	5	5	4	7	8
Mturk	430				United States				44	F	United States	United States		3	Catholic		I have been tested and it was negative	7	7	6	5	7	6	7	6	7	5	7	1		3		5		7			4	4	5	5	4	6	5	5	5	6	10	10
Mturk	651				United States	Salt Lake City	UT	84111	45	M	United States	United States		4	Catholic		I have been tested and it was negative	7	6	7	6	6	7	6	7	6	7	7		2		4					9	4	5	4	4	5	6	5	5	6	6	1	1
Mturk	762				United States	Orlando	FL	32826	35	F	United States	United States		4	Catholic		I have been tested and it was negative	7	7	7	7	7	5	5	5	5	7	5	1						7			2	5	4	4	6	6	6	6	6	6	0	0
Mturk	157				United States	Portland	OR	97223	50	M	United States	United States		3	Catholic		I have been tested and it was negative	7	4	5	5	7	4	5	5	4	7	6						6				4	5	3	3	4	6	5	4	4	6	9	6
Mturk	181				United States	Stearns	KY	42647	51	M	United States	United States		3	Catholic		I have not been tested and have no symptoms	6	5	6	6	5	6	5	6	6	5	5					5					4	4	4	3	4	4	5	4	5	5	8	7
Mturk	730				United States	Ponte Vedra Beach	FL	32082	49	M	United States	United States		3	Catholic		I have not been tested and have no symptoms	7	7	7	7	7	7	7	7	3	7	7	1									1	4	1	2	6	6	6	6	6	6	2	2
Mturk	1383				United States	Chicago	IL	60620	36	F	United States	United States		4	Catholic		I have not been tested and have no symptoms	7	6	6	5	5	6	6	3	4	4	6	1						7			1	2	1	4	5	4	5	5	5	5	4	2
Mturk	202				United States	Green Bay	WI	54313	38	M	United States	United States		3	Catholic		I have not been tested and have no symptoms	6	6	4	5	5	5	5	5	4	4	4	1									1	1	1	3	6	6	6	6	6	6	5	2
General	1959				Canada	Wainfleet	ON	L0S	46	F	Canada	Canada		4	Church of England/Anglican		I have not been tested and have no symptoms	7	7	7	7	7	6	7	6	6	5	4	1						7			1	4	1	5	2	5	6	4	3	3	7	7
Mturk	549				United States				31	M	United States	United States		3	Church of England/Anglican		I have not been tested and have no symptoms	6	6	6	6	2	2	5	2	2	5	6		2		4	5	6		8	9	1	4	2	4	5	5	5	3	5	5	4	4
Mturk	734				United States	Kissimmee	FL	34747	33	M	United States	United States		3	Church of England/Anglican		I have not been tested and have no symptoms	5	6	6	6	5	5	5	5	5	5	5	1						7			2	3	2	3	5	4	4	3	5	5	2	1
Mturk	954				United States	Los Angeles	CA	90009	28	M	United States	United States		4	Church of England/Anglican		I have tested positive but I am recovered	7	6	7	7	6	5	7	6	7	6	7				4	5		7	8	9	5	4	4	5	3	6	5	4	4	5	10	10
Mturk	1120				United States	Columbia	MO	65203	33	F	United States	United States		3	Evangelical/Pentecostal/Charismatic	Pentecostal	I have not been tested and have no symptoms	6	6	6	6	6	6	6	5	5	6	4	1						7			1	3	2	4	4	5	5	4	4	5	5	5
Mturk	434				United States	Portland	OR	97229	44	F	United States	United States		3	Evangelical/Pentecostal/Charismatic		I have not been tested and have no symptoms	6	6	6	6	6	6	6	6	5	6	6	1						7			1	4	4	5	5	5	5	5	5	5	6	4
Mturk	1254				United States	Lafayette	IN	47905	58	F	United States	United States		3	Evangelical/Pentecostal/Charismatic		I have not been tested and have no symptoms	5	5	5	5	5	5	5	5	2	3	4	1						7			1	3	1	3	5	5	6	3	6	4	0	2
Mturk	692				United States	Los Angeles	CA	90014	25	M	United States	United States		3	Evangelical/Pentecostal/Charismatic		I have not been tested and have no symptoms	6	6	6	6	6	6	6	6	6	6	6	1		3		5		7		9	2	3	4	4	6	6	6	6	6	6	10	10
Mturk	969				United States	East Orange	NJ	7018	38	M	United States	United States		3	Evangelical/Pentecostal/Charismatic		I have been tested and it was negative	7	7	6	7	7	6	5	6	5	6	6	1		3		5		7			1	1	4	5	6	6	6	1	6	6	10	10
Mturk	357				United States	Jacksonville	NC	28546	37	F	United States	United States		2	Evangelical/Pentecostal/Charismatic		I have not been tested and have no symptoms	5	5	5	5	5	6	6	5	6	6	5	1			4					9	2	3	2	3	4	4	4	4	4	4	4	3
Mturk	1062				United States	New York	NY	10013	33	M	United States	United States		2	Evangelical/Pentecostal/Charismatic		I have tested positive and I am not recovered	5	5	5	5	5	5	5	5	5	5	5	1						7			4	3	4	4	4	4	4	4	4	4	3	3
Mturk	853				United States	Cumming	GA	30028	35	M	United States	United States		3	Hindu	hindu	I have not been tested and have no symptoms	7	7	7	7	7	7	7	7	7	7	7	1				5		7			4	4	3	4	3	5	4	5	4	5	1	0
Mturk	1095				United States	New York	NY	10016	37	M	United States	United States		4	Hindu	Hindu	I have not been tested and have no symptoms	3	4	3	4	3	2	2	3	3	2	2	1						7			2	1	3	3	5	5	5	5	5	5	4	2
Mturk	1163				United States	Lake Mary	FL	32746	36	F	United States	United States		4	Hindu	hindu	I have not been tested and have no symptoms	5	5	4	5	3	3	3	3	2	2	2	1		3				7	8		2	4	3	4	5	5	3	3	5	5	5	9
Mturk	1486				United States	Huntsville	AL	35811	28	M	United States	United States		2	Humanist		I have not been tested and have no symptoms	4	3	2	1	2	1	1	1	1	1	5	1						7			1	1	1	3	2	1	3	6	6	5	0	0
Mturk	1631				United States	Geneseo	IL	61254	71	F	United States	United States		4	Humanist		I have not been tested and have no symptoms	5	7	6	4	4	4	6	3	5	3	7	1						7			1	4	1	5	2	2	4	6	6	6	4	2
Mturk	1483				United States	Kenosha	WI	53142	48	F	United States	United States		3	Humanist		I have not been tested and have no symptoms	4	4	2	3	2	2	2	2	1	2	4										1	1	1	2	4	4	5	5	5	5	2	2
Mturk	1714				United States	Yuba City	CA	95991	42	M	United States	United States		4	Humanist		I have not been tested and have no symptoms	6	5	7	6	4	4	5	4	1	7	5		2	3	4	5	6		8	9	1	1	1	5	4	3	4	4	4	4	3	1
Mturk	717				United States	Swartz Creek	MI	48473	31	M	United States	United States		2	Humanist		I have not been tested and have no symptoms	3	2	4	4	3	4	2	2	1	3	4										2	3	2	3	3	2	3	5	4	5	4	1
Mturk	1659				United States	Midland	MI	48642	61	M	United States	United States		2	Humanist		I have not been tested and have no symptoms	5	4	3	4	1	1	2	1	1	1	6	1									1	1	3	3	4	3	3	6	5	3	2	2
Mturk	1471				United States	Denver	CO	80210	42	F	United States	United States		3	Humanist		I have not been tested and have no symptoms	5	6	6	5	3	3	3	2	2	5	5	1									1	2	3	4	4	4	6	6	6	6	3	1
Mturk	1691				United States	Minneapolis	MN	55413	33	F	United States	United States		4	Humanist		I have not been tested and have no symptoms	5	5	5	5	3	4	4	3	3	4	6	1									1	4	2	5	5	5	5	6	5	5	5	2
Mturk	1390				United States	Sunland	CA	91040	52	F	United States	United States		4	Humanist		I have not been tested and have no symptoms	5	5	3	5	3	5	4	4	4	2	4	1									1	1	3	4	4	3	4	4	6	6	1	0
Mturk	1694				United States	Goose Creek	SC	29445	41	F	United States	United States		4	Humanist		I have not been tested and have no symptoms	4	6	4	2	4	5	3	1	2	2	6	1						7			1	3	3	4	3	3	5	5	5	5	4	0
Mturk	1638				United States	Indianapolis	IN	46203	38	F	United States	United States		3	Humanist		I have not been tested and have no symptoms	2	3	3	1	2	4	2	1	1	2	2	1						7			1	1	1	2	4	2	4	6	5	5	3	2
Mturk	1705				United States	Tallahassee	FL	32312	44	F	United States	United States		3	Humanist		I have not been tested and have no symptoms	5	5	4	5	2	2	4	1	3	4	5	1									1	3	1	4	4	3	4	5	4	4	1	1
Mturk	1355				United States	Jonesboro	AR	72401	40	F	United States	United States		4	Humanist		I have not been tested and have no symptoms	1	1	1	1	1	2	2	1	1	1	5										1	1	1	5	4	2	5	5	5	6	0	0
Mturk	1397				United States	Bourbonnais	IL	60914	64	F	United States	United States		3	Humanist		I have not been tested and have no symptoms	4	3	2	4	1	2	5	1	2	2	4	1						7			1	3	1	5	3	3	5	5	5	5	2	1
Mturk	361				United States	Las Vegas	NV	89147	33	M	United States	United States		3	Jewish		I have not been tested and have no symptoms	5	4	6	4	3	4	3	4	3	4	4	1		3				7			3	4	2	4	4	4	4	4	4	4	4	4
Mturk	1722				United States	Golden	CO	80403	64	F	United States	United States		4	Jewish		I have not been tested and have no symptoms	5	5	3	4	3	2	4	2	2	4	4	1						7			1	1	1	5	4	2	6	5	5	5	2	2
Mturk	996				United States	Orlando	FL	32819	24	F	United States	United States		3	Jewish		I have not been tested and have no symptoms	5	4	4	5	4	3	5	3	4	5	4	1						7			1	2	1	2	5	3	6	5	5	5	3	1
Mturk	129				United States	Riverside	RI	2915	32	F	United States	United States		2	Jewish		I have not been tested and have no symptoms	5	5	5	3	5	5	3	3	3	3	3	1						7			1	1	1	3	6	6	6	6	6	6	1	1
Mturk	1300				United States	Davenport	IA	52807	33	M	United States	United States		3	Jewish		I have not been tested and have no symptoms	6	5	5	4	4	4	3	3	3	4	4										1	3	1	5	5	5	5	5	5	5	4	4
General	2131				United States	Tracys Landing	MD	20779	60	M	United States	United States		3	Jewish		I have not been tested and have no symptoms	3	3	7	2	2		1	1	4		4										1			2	6	6	6	6	6	6
Mturk	672				United States	White Plains	NY	10601	52	F	United States	United States		3	Jewish		I have not been tested and have no symptoms	5	5	5	5	3	3	3	3	4	4	3	1						7			1	5	1	5	5	5	5	5	5	5	4	4
Mturk	1245				United States	Jackson Heights	NY	11372	25	F	United States	United States		3	Jewish		I have not been tested and have no symptoms	5	5	5	5	5	5	5	5	5	5	5	1						7			2	2	4	4	6	6	6	6	6	6	0	0
Mturk	860				United States	Troy	NY	12180	31	F	United States	United States		3	Jewish		I have not been tested and have no symptoms	1	1	1	1	1	1	1	1	1	1	1	1									1	1	1	3	5	5	5	5	5	5	0	0
General	2061				United States	Auburndale	MA	2466	34	F	United States	United States		4	Jewish		I have not been tested and have no symptoms	3	3	3	3	4	5	4	3	3	3	5	1						7			1	1	1	3	6	6	6	6	6	6	0	0
General	2041				United States	San Dimas	CA	91773	60	M	United States	United States		2	Muslim		I have not been tested and have no symptoms	6	6	6	6	5	5	5	2	4	4	4	1						7			1	4	1	3	5	5	5	5	5	5	3	3
General	2069				United States	Walnut Creek	CA	94598	30	F	United States	United States		3	Muslim		I have not been tested and have no symptoms	5	3	6	2	2	3	2	1	1	5	4	1						7			1	4	1	2	5	5	4	5	6	6	0	0
Mturk	1567				United States	Nashville	TN	37211	22	F	United States	United States		2	None		I have not been tested and have no symptoms	2	4	1	2	2	2	2	2	2	2	2	1		3				7			1	2	1	5	6	2	6	6	6	6	1	3
Mturk	1454				United States	Creswell	OR	97426	66	M	United States	United States		2	None		I have not been tested and have no symptoms	5	5	5	4	2	4	2	1	1	1	4										1	4	1	3	3	3	3	6	4	4	6	4
Mturk	911				United States	Champaign	IL	61820	60	F	United States	United States		2	None		I have not been tested and have no symptoms	3	3	3	3	2	2	2	2	2	2	2										1	2	1	3	5	5	5	5	5	5	3	1
Mturk	808				United States	Falmouth	ME	4105	32	M	United States	United States		3	None		I have not been tested and have no symptoms	6	6	5	2	4	5	4	2	1	4	6										1	1	1	4	6	6	6	6	6	6	1	1
Mturk	305				United States	Pompano Beach	FL	33063	31	M	United States	United States		3	None		I have not been tested and have no symptoms	4	4	4	4	4	4	4	4	4	4	4	1									2	3	2	5	6	6	6	6	6	6	3	4
Mturk	1400				United States	Jackson	MI	49203	67	F	United States	United States		2	None		I have not been tested and have no symptoms	6	6	6	5	4	4	4	5	5	6	6	1						7			1	4	3	5	3	3	3	4	4	4	4	1
Mturk	776				United States	Albuquerque	NM	87109	35	M	United States	United States		3	None		I have not been tested and have no symptoms	5	5	5	2	5	4	4	4	3	4	5	1						7			1	4	2	4	3	3	4	4	5	5	5	0
Mturk	2089				United States	Colorado Springs	CO	80918	50	F	United States	United States		4	None		I have not been tested and have no symptoms	5	5		4	1	1	4	1	1	3	5	1						7			1	2	1	5	3	2	4	6	5	5	1	0
Mturk	950				United States	Saint Petersburg	FL	33710	44	M	United States	United States		3	None		I have not been tested and have no symptoms	7	7	7	7	6	6	2	2	2	2	7	1									1	2	1	3	6	5	6	6	6	6	2	0
Mturk	842				United States	Pinellas Park	FL	33782	45	F	United States	United States		2	None		I have not been tested but I think I have symptoms	6	6	6	4	5	5	6	4	5	6	4										1	1	5	5	4	4	4	5	4	5	2	0
Mturk	363				United States	Ypsilanti	MI	48197	51	F	United States	United States		3	None		I have not been tested and have no symptoms	6	6	6	6	5	5	5	5	4	5	5	1						7			1	3	1	5	4	3	5	5	4	5	0	0
Mturk	1357				United States	Yuma	AZ	85367	65	M	United States	United States		4	None		I have not been tested and have no symptoms	6	6	4	6	2	2	6	1	2	5	6	1						7			1	1	4	3	2	1	3	6	5	5	2	0
Mturk	607				United States	Belleville	IL	62226	30	F	United States	United States		2	None		I have not been tested and have no symptoms	1	1	4	4	4	4	4	4	1	1	4	1						7			3	5	4	5	6	6	6	1	6	6	6	5
Mturk	765				United States	Brooklyn	NY	11213	34	F	United States	United States		3	None		I have not been tested and have no symptoms	6	6	6	6	6	5	5	5	5	5	5	1		3				7			3	4	2	4	5	5	5	4	4	5	5	5
Mturk	789				United States	Fontana	CA	92335	25	M	United States	United States		2	None		I have not been tested but I think I have symptoms	5	5	5	5	4	4	4	4	4	4	4		2								3	3	3	3	4	4	4	4	4	3	3	3
Mturk	1723				United States	Oakland	CA	94610	52	F	United States	United States		3	None		I have not been tested and have no symptoms	1	1	1	1	1	1	1	1	1	1	7	1						7			1	1	4	1	5	3	5	5	6	6	0	0
Mturk	199				United States	Cumberland	RI	2864	27	M	United States	United States		3	None		I have not been tested and have no symptoms	6	6	6	6	6	6	6	6	6	6	6	1						7			3	2	2	3	5	5	5	5	5	5	3	3
Mturk	1538				United States	South San Francisco	CA	94080	54	M	United States	United States		3	None		I have not been tested and have no symptoms	6	6	5	4	5	6	4	2	1	3	4	1						7			1	2	2	3	4	2	5	6	6	6	3	1
Mturk	1568				United States	Wichita	KS	67212	40	F	United States	United States		2	None		I have not been tested and have no symptoms	3	3	3	2	2	2	2	2	2	2	3										1	1	1	4	4	2	4	5	5	5	0	0
Mturk	1671				United States	Manchester	CT	6042	62	M	United States	United States		2	None		I have not been tested and have no symptoms	5	4	5	2	2	2	2	2	1	2	4							7			1	1	2	5	5	3	5	6	5	5	2	1
Mturk	353				United States	Chapel Hill	NC	27514	40	M	United States	United States		3	None		I have not been tested and have no symptoms	4	5	4	4	4	4	4	3	3	4	4	1						7			1	3	1	3	6	6	6	6	6	6	0	0
Mturk	125				United States	Greensboro	NC	27407	53	F	United States	United States		4	None		I have not been tested and have no symptoms	4	4	5	2	3	3	3	2	2	2	4	1		3				7			1	4	3	4	3	2	5	4	4	5	3	2
Mturk	645				United States	Boston	MA	2128	30	M	United States	United States		3	None		I have not been tested and have no symptoms	2	2	3	2	2	4	2	2	2	2	2	1						7			1	2	3	3	4	3	4	4	4	4	2	2
Mturk	957				United States	Riverton	NJ	8077	30	M	United States	United States		4	None		I have not been tested and have no symptoms	1	1	1	1	1	1	1	1	1	1	1	1		3				7			1	3	1	4	6	6	6	6	6	6	6	4
Mturk	772				United States	Rockaway Park	NY	11694	45	M	United States	United States		3	None		I have not been tested and have no symptoms	4	6	6	5	4	4	4	4	2	3	3	1									1	3	1	2	4	4	3	4	4	4	3	3
Mturk	1237				United States	New York	NY	10040	34	F	United States	United States		4	None		I have not been tested and have no symptoms	6	6	6	6	6	6	6	5	4	5	5	1		3				7			1	4	1	4	6	6	6	6	6	6	5	3
Mturk	828				United States	Bethel Park	PA	15102	33	F	United States	United States		3	None		I have not been tested and have no symptoms	3	3	2	3	2	2	2	1	1	2	3	1									1	2	1	3	4	3	4	5	5	5	3	2
Mturk	1418				United States	Grand Rapids	MI	49503	40	F	United States	United States		2	None		I have not been tested and have no symptoms	2	2	3	2	2	2	1	1	2	2	1	1						7			1	3	1	2	3	3	3	6	4	4	6	3
Mturk	1473				United States	Helena	MT	59602	43	M	United States	United States		3	None		I have not been tested and have no symptoms	3	4	5	5	3	3	5	3	3	5	5	1									1	4	2	4	4	3	5	6	5	5	1	1
Mturk	867				United States	Fellsmere	FL	32948	35	M	United States	United States		2	None		I have not been tested and have no symptoms	5	5	4	4	5	4	4	4	2	4	3	1									1	2	1	5	6	6	6	6	6	6	6	4
Mturk	75				United States	New York	NY	10039	36	F	United States	United States		3	None		I have not been tested and have no symptoms	7	6	6	6	4	6	6	4	1	6	5	1						7			1	3	3	5	6	6	6	6	6	6	2	2
Mturk	1339				Sweden	Stockholm	26	109 53	39	M	United States	United States		3	None		I have not been tested and have no symptoms	3	3	5	2	2	3	5	2	1	2	5	1									1	1	1	4	5	3	5	5	5	5	2	2
Mturk	956				United States	Fort Wayne	IN	46808	30	F	United States	United States		2	None		I have not been tested and have no symptoms	6	6	5	5	6	5	5	5	4	4	5	1						7			3	3	1	3	2	1	2	4	5	5	1	2
Mturk	1285				United States	Merrillville	IN	46410	35	F	United States	United States		2	None		I have not been tested and have no symptoms	3	3	3	3	3	3	3	3	3	3	3	1		3							1	1	1	1	6	1	6	6	6	6	0	0
Mturk	1625				United States	Woodstock	GA	30188	57	F	United States	United States		3	None		I have not been tested and have no symptoms	5	6	7	4	2	2	2	2	1	4	4	1						7			1	1	4	4	3	3	4	5	5	5	7	1
Mturk	431				United States	Spring	TX	77386	29	F	United States	United States		4	None		I have not been tested and have no symptoms	4	4	5	4	3	3	3	3	2	4	4	1						7			1	1	1	4	4	4	4	4	4	4	1	1
Mturk	819				United States	Jackson Heights	NY	11372	30	M	United States	United States		3	None		I have not been tested and have no symptoms	4	4	4	4	3	4	4	4	4	3	3	1		3				7			3	3	3	2	4	3	4	4	4	3	6	4
Mturk	1148				United States	Middletown	NY	10940	49	F	United States	United States		2	None		I have not been tested and have no symptoms	5	5	5	5	5	5	4	4	6	5	4	1						7			2	5	4	5	3	3	3	3	3	3	5	5
Mturk	1662				United States	Denver	CO	80238	57	F	United States	United States		3	None		I have not been tested and have no symptoms	1	4	4	2	4	2	2	2	1	1	1	1									1	1	1	5	6	1	6	6	6	6	0	0
Mturk	1709				United States	Lubbock	TX	79424	33	F	United States	United States		4	None		I have not been tested and have no symptoms	2	6	6	4	2	4	5	1	2	4	6	1									1	1	3	5	5	4	5	5	5	5	1	1
Mturk	682				United States	Fontana	CA	92335	25	F	United States	United States		2	None		I have not been tested but I think I have symptoms	5	5	5	5	4	4	4	4	4	4	4						6				2	2	2	2	3	4	3	3	3	3	4	4
Mturk	428				United States	Middletown	RI	2842	33	F	United States	United States		2	None		I have not been tested and have no symptoms	3	4	4	4	3	3	5	4	4	3	4	1						7			1	1	1	3	5	5	5	5	5	5	5	5
Mturk	1256				United States	Seattle	WA	98117	46	M	United States	United States		2	None		I have not been tested and have no symptoms	2	2	2	2	2	2	2	2	4	2	2	1									1	1	2	5	5	2	5	5	5	5	6	6
Mturk	100				United States	Baltimore	MD	21206	30	M	United States	United States		2	None		I have not been tested and have no symptoms	4	2	4	2	1	1	1	1	1	1	1										1	1	1	3	5	4	5	5	5	5	0	0
Mturk	1040				United States	Indiana	PA	15701	59	M	United States	United States		2	None		I have not been tested and have no symptoms	6	6	6	6	5	5	5	5	5	5	5										3	3	3	3	5	5	5	5	5	5	0	0
Mturk	1413				United States	Houston	TX	77034	42	F	United States	United States		2	None		I have not been tested and have no symptoms	5	6	6	5	5	5	5	3	3	3	4	1									1	4	4	5	4	4	4	5	3	4	4	2
Mturk	1467				United States	Baton Rouge	LA	70817	72	F	United States	United States		4	None		I have not been tested and have no symptoms	7	7	7	7	4	5	7	4	4	5	5	1									1	1	3	4	5	4	4	6	5	4	0	0
Mturk	1603				United States	Saratoga Springs	NY	12866	68	M	United States	United States		4	None		I have not been tested and have no symptoms	3	3	4	3	2	2	2	2	2	1	1	1						7			1	3	3	5	5	4	5	6	4	5	1	1
General	1846				United States	Annandale	VA	22003	47	M	United States	United States		4	None		I have not been tested and have no symptoms	5	6	6	6	4	4	5	3	3	4	4	1						7			1	2	4	4	5	5	6	5	6	5	2	3
Mturk	1322				United States	Flagstaff	AZ	86001	37	M	United States	United States		2	None		I have not been tested and have no symptoms	5	6	6	5	2	2	6	1	1	4	6	1									1	3	3	5	3	2	4	5	5	5	4	1
General	2052				United States	Savannah	GA	31401	44	F	United States	United States		3	None		I have not been tested and have no symptoms	1	3	5	2	3	2	2	2	1	2	5										1	1	1	4	5	4	6	5	6	6	6	0
Mturk	140				United States				34	M	United States	United States		3	Other	hindu	I have not been tested and have no symptoms	5	6	6	4	5	6	6	4	5	5	7						6				3	4	3	4	5	4	3	4	5	4	7	6
Mturk	632				United States	Independence	MO	64055	53	F	United States	United States		2	Other	Messianic Judaism	I have not been tested but I think I have symptoms	4	5	3	3	4	4	3	3	1	3	4	1						7			1	3	1	4	6	6	6	4	6	6	0	1
Mturk	747				United States	Denver	CO	80226	69	F	United States	United States		2	Other	Mormon	I have not been tested and have no symptoms	7	7	7	7	7	7	7	7	5	7	6	1						7			2	5	4	5	1	6	6	3	6	6	6	6
Mturk	2103				United States	Danvers	MA	1923	52	M	United States	United States		2	Other	satanist	I have not been tested and have no symptoms	4	4	5	1	2	2	5	1	2	2	2										1	3	1	3	3	2	3	5		5	5	3
Mturk	1326				United States	Memphis	TN	38128	28	F	United States	United States		3	Other	Pagan	I have not been tested and have no symptoms	3	5	6	2	3	3	2	4	2	2	5	1						7			1	4	1	5	5	2	6	5	5	6	1	0
Mturk	1205				United States	Baltimore	MD	21206	25	F	United States	United States		2	Other	Wiccan	I have not been tested and have no symptoms	4	4	3	3	2	3	3	2	2	2	4							7			1	1	1	3	5	3	5	4	6	6	0	0
Mturk	1464				United States	Ephrata	PA	17522	30	F	United States	United States		2	Other	Eclectic pagan with Wiccan and Druidic leanings	I have not been tested and have no symptoms	5	5	6	3	2	4	4	1	2	2	2	1						7			1	1	3	5	4	2	5	5	5	5	0	0
Mturk	1441				United States	Roswell	GA	30076	38	M	United States	United States		2	Other	Pagan	I have not been tested and have no symptoms	5	6	6	6	4	5	4	2	2	2	5	1									1	1	1	3	4	3	4	4	4	5	2	0
Mturk	1503				United States	Davenport	IA	52803	32	F	United States	United States		3	Other	Neopagan	I have not been tested and have no symptoms	5	5	1	1	1	2	4	1	1	1	4										1	1	1	5	6	3	6	5	6	6	0	0
Mturk	1602				United States	Saint Augustine	FL	32084	63	M	United States	United States		2	Other	Open minded	I have not been tested and have no symptoms	1	1	1	1	1	1	1	1	1	1	3										1	1	1	3	6	2	6	5	6	6	0	0
Mturk	1655				United States	Stone Mountain	GA	30083	54	F	United States	United States		3	Other	The Satanic Temple	I have not been tested and have no symptoms	1	2	2	2	1	2	1	1	2	1	2										1	1	4	5	4	3	4	5	4	4	7	0
Mturk	1580				United States	Mexico	MO	65265	32	F	United States	United States		3	Other	Polytheist	I have not been tested and have no symptoms	5	5	4	3	4	3	5	3	2	2	3	1						7			1	2	1	5	5	2	5	5	6	5	3	2
Mturk	1437				United States	Atlanta	GA	30318	39	F	United States	United States		3	Other	Satanist	I have not been tested and have no symptoms	5	5	2	1	1	3	3	1	4	2	2	1									1	1	1	1	3	2	6	5	6	6	2	0
General	1932				United States	Auburndale	MA	2466	31	O	United States	United States		3	Other	multi-faith	I have not been tested and have no symptoms	3	6	5	2	3	6	2	2	1	3	6	1									1	1	1	5	6	5	6	6	6	6	0	0
Mturk	813				United States	Akron	OH	44310	52	M	United States	United States		4	Other	Chaos Magick	I have not been tested and have no symptoms	6	6	6	6	3	5	4	6	1	5	7	1						7			1	5	2	3	4	4	4	3	4	4	4	4
Mturk	216				United States	Houston	TX	77083	29	M	United States	United States		3	Other	other christian	I have not been tested and have no symptoms	7	7	7	7	7	7	7	7	7	7	7	1						7			1	3	1	1	6	6	6	6	6	6	0	0
Mturk	96				United States	Macon	GA	31210	34	F	United States	United States		2	Protestant	baptist	I have not been tested and have no symptoms	6	6	6	6	5	5	3	4	2	4	4	1						7			1	2	1	5	5	5	5	5	5	5	5	5
Mturk	930				United States	Mahomet	IL	61853	58	M	United States	United States		4	Protestant		I have not been tested and have no symptoms	6	6	6	5	5	5	4	4	5	4	4										3	3	3	3	5	5	5	5	5	5	3	3
Mturk	917				United States				32	F	United States	United States		2	Protestant		I have not been tested and have no symptoms	7	7	7	7	7	6	7	7	7	6	7										1	5	1	5	6	6	6	6	6	6	0	0
Mturk	759				United States	Redford	MI	48239	40	M	United States	United States		4	Protestant		I have not been tested and have no symptoms	5	5	5	4	3	5	5	4	4	2	5						6		8		1	1	1	4	4	4	4	5	5	5	8	3
Mturk	65				United States	Miami Beach	FL	33141	22	F	United States	United States		2	Protestant		I have not been tested and have no symptoms	4	4	4	4	4	4	4	4	4	4	4	1						7			1	1	1	3	5	4	5	5	5	5	1	0
Mturk	768				United States	Newark	NJ	7104	39	F	United States	United States		2	Protestant		I have not been tested and have no symptoms	4	4	4	4	2	5	5	4	2	4	4	1						7			1	5	1	3	6	6	6	6	6	6	1	1
Mturk	346				United States	Indianapolis	IN	46255	37	F	United States	United States		4	Protestant		I have been tested and it was negative	5	6	6	6	6	5	6	6	7	6	6	1				5		7			1	1	1	4	5	5	5	5	5	5	1	1
Mturk	426				United States	Los Angeles	CA	90014	58	M	United States	United States		4	Protestant		I have been tested and it was negative	6	7	7	6	6	7	7	6	6	7	7	1						7	8		4	4	5	3	3	6	4	2	4	5	0	1
Mturk	186				United States	Orlando	FL	32828	61	F	United States	United States		2	Protestant	Christian	I have not been tested and have no symptoms	6	6	6	6	5	3	3	3	2	5	5		2				6		8	9	1	5	4	5	4	5	5	1	4	5	4	4
Mturk	508				United States	Falls Church	VA	22042	45	M	United States	United States		3	Protestant		I have not been tested and have no symptoms	5	6	7	7	7	6	7	7	7	7	7	1		3	4						5	4	5	4	6	5	6	6	6	6	2	2
Mturk	755				United States	Grants Pass	OR	97526	45	F	United States	United States		3	Protestant		I have not been tested and have no symptoms	4	5	6	5	7	7	7	7	7	7	7	1		3		5		7			4	3	4	3	3	5	3	4	4	5	7	7
Mturk	698				United States	Buffalo Grove	IL	60089	30	M	United States	United States		3	Protestant		I have not been tested and have no symptoms	4	4	5	4	3	2	4	4	3	3	4	1						7			1	3	2	4	4	4	4	4	4	4	4	2
Mturk	824				United States	East Lansing	MI	48823	34	M	United States	United States		3	Protestant		I have not been tested and have no symptoms	5	6	6	6	5	6	6	6	6	5	5	1						7			1	4	1	3	6	6	6	6	6	6	6	6
Mturk	876				United States	Sarasota	FL	34238	67	F	United States	United States		4	Protestant		I have not been tested and have no symptoms	7	7	7	7	7	7	7	7	4	7	7	1	2	3	4			7		9	2	5	3	5	4	6	6	1	3	4	9	9
Mturk	1199				United States	Biloxi	MS	39532	59	F	United States	United States		3	Protestant		I have not been tested and have no symptoms	6	6	6	6	6	6	6	6	3	5	5	1						7			1	4	2	5	5	5	5	5	5	5	2	0
Mturk	409				United States	Clifton	NJ	7014	30	F	United States	United States		3	Protestant		I have not been tested and have no symptoms	6	6	6	6	6	6	6	6	6	6	6	1						7			4	4	4	4	5	5	5	5	5	5	2	1
Mturk	427				United States	Atlanta	GA	30307	21	M	United States	United States		3	Protestant		I have not been tested and have no symptoms	6	6	7	6	6	7	7	6	7	5	6	1		3	4			7			3	5	4	3	4	6	5	2	5	6	1	1
Mturk	258				United States	Gilbert	AZ	85234	47	F	United States	United States		3	Protestant		I have not been tested and have no symptoms	5	5	4	5	5	6	5	4	2	4	5	1						7			1	3	2	4	3	6	6	6	4	6	5	2
Mturk	784				United States	New York	NY	10011	30	F	United States	United States		3	Protestant		I have not been tested and have no symptoms	6	6	6	6	6	6	6	6	6	6	6	1						7			3	3	4	4	5	5	5	5	5	5	2	2
Mturk	366				United States	Seattle	WA	98111	47	M	United States	United States		4	Protestant		I have been tested and it was negative	7	7	7	7	7	7	7	7	7	7	7				4		6		8	9	3	3	1	3	5	5	5	5	5	5	8	8
Mturk	99				United States	Houston	TX	77033	53	F	United States	United States		3	Protestant		I have not been tested and have no symptoms	5	5	5	5	5	4	4	4	5	5	5	1		3				7			1	4	3	5	3	6	3	1	3	3	3	2
Mturk	594				United States	Washington	DC	20011	44	M	United States	United States		3	Protestant		I have not been tested and have no symptoms	7	7	7	7	7	7	7	7	7	7	7	1									1	3	1	4	6	6	6	6	6	6	0	0
Mturk	2075				United States	Secaucus	NJ	7094	35	M	United States	United States		3	Protestant		I have not been tested and have no symptoms	7	7	7	7	7	7	7	7	7	6	7		2		4		6			9	1	4	1	5	5	6	5	5	5	5	10	10
Mturk	844				United States	Mebane	NC	27302	31	F	United States	United States		4	Protestant		I have not been tested and have no symptoms	5	5	7	5	5	5	5	7	2	2	5	1						7			1	5	4	5	6	6	4	1	6	6	0	0
Mturk	208				Kenya	Nairobi	5		39	M	United States	United States		3	Protestant		I have been tested and it was negative	6	6	6	6	6	6	6	6	6	6	6	1						7			2	3	2	2	5	5	5	5	5	5	1	1
Mturk	1243				United States	Dublin	CA	94568	30	M	United States	United States		3	Protestant		I have not been tested and have no symptoms	6	6	6	6	5	5	5	5	5	5	5	1				5		7	8		4	4	4	4	5	6	6	2	6	5	1	0
Mturk	750				United States	Portland	OR	97220	36	M	United States	United States		4	Protestant		I have not been tested and have no symptoms	6	6	7	7	2	6	5	6	3	5	2	1						7			1	4	1	5	1	3	5	2	5	4	2	3
Mturk	943				United States	Spartanburg	SC	29306	32	M	United States	United States		3	Protestant		I have not been tested and have no symptoms	3	3	3	3	3	3	3	2	1	2	2	1						7			1	2	1	5	4	4	4	4	4	4	1	1
Mturk	254				United States	Minneapolis	MN	55433	33	F	United States	United States		3	Protestant		I have not been tested and have no symptoms	6	4	5	4	4	5	5	5	4	4	4		2		4	5			8	9	1	1	1	1	5	5	5	5	5	5	1	1
Mturk	629				United States	Oviedo	FL	32765	46	M	United States	United States		4	Protestant		I have not been tested and have no symptoms	6	6	6	5	5	5	5	5	4	4	6										1	5	1	1	4	5	5	3	4	5	1	4
Mturk	685				United States	Ashburn	VA	20148	36	F	United States	United States		3	Protestant		I have not been tested and have no symptoms	6	6	6	6	5	5	5	5	5	5	5	1		3							2	4	1	4	3	4	4	4	4	4	3	2
Mturk	781				United States	Chula Vista	CA	91913	44	F	United States	United States		4	Protestant		I have not been tested and have no symptoms	5	5	5	5	5	5	5	5	5	5	5	1						7			1	3	4	5	6	6	6	6	6	6	1	2
Mturk	533				United States	Dubuque	IA	52003	39	F	United States	United States		3	Protestant		I have not been tested and have no symptoms	5	5	6	6	5	5	6	5	5	5	5	1		3				7			1	4	1	2	5	6	6	5	4	5	7	4
Mturk	890				United States	Latonia	KY	41015	39	M	United States	United States		3	Protestant		I have not been tested and have no symptoms	5	6	5	5	4	6	6	3	4	4	3	1									1	3	1	3	5	2	5	5	5	5	2	2
Mturk	574				United States	Alton	IL	62002	57	M	United States	United States		4	Protestant		I have not been tested and have no symptoms	5	6	5	4	5	3	5	3	2	5	6		2	3	4	5	6		8	9	2	3	1	5	3	4	5	6	6	4	1	0
Mturk	558				United States	Winchester	VA	22601	49	F	United States	United States		3	Protestant		I have not been tested and have no symptoms	6	6	5	4	5	4	5	4	4	4	4	1									1	1	3	3	5	5	5	5	5	5	6	4
Mturk	1293				United States	Tampa	FL	33624	27	M	United States	United States		3	Protestant		I have not been tested and have no symptoms	5	5	5	5	4	4	4	4	4	4	4	1						7			1	1	1	5	6	6	6	6	6	6	5	5
Mturk	297				United States	Forest	VA	24551	25	F	United States	United States		3	Protestant		I have not been tested and have no symptoms	7	5	5	4	6	7	5	6	5	4	5	1		3		5					4	3	4	3	4	4	4	3	5	5	0	1
Mturk	1017				United States	Fair Oaks	CA	95628	58	F	United States	United States		2	Protestant	christian	I have not been tested and have no symptoms	4	7	7	4	7	7	7	5	4	4	7	1						7			1	5	1	5	6	6	6	6	6	6	2	2
Mturk	1085				United States	Fort Davis	TX	79734	50	M	United States	United States		3	Protestant		I have not been tested but I think I have symptoms	7	7	7	7	7	7	7	7	7	7	7	1		3		5		7			1	5	3	4	6	6	6	6	6	6	0	0
Mturk	488				United States	Miami	FL	33102	57	M	United States	United States		3	Protestant		I have not been tested and have no symptoms	7	7	7	7	7	7	7	7	7	7	7	1				5		7			3	5	3	4	4	6	5	4	4	4	10	10
Mturk	402				United States	Toledo	OH	43605	37	M	United States	United States		2	Protestant		I have not been tested and have no symptoms	7	7	7	7	7	7	7	6	5	5	6	1		3		5		7			3	4	2	5	5	5	5	5	5	6	9	1
Mturk	609				United States	Elizabethtown	KY	42701	27	M	United States	United States		3	Protestant		I have not been tested and have no symptoms	6	7	4	4	4	5	4	4	5	4	4	1		3				7			3	3	1	3	4	4	4	4	4	6	0	0
Mturk	432				United States	Tallahassee	FL	32308	42	F	United States	United States		2	Protestant	Christian	I have not been tested and have no symptoms	1	1	1	1	1	1	1	1	1	1	4	1						7			1	4	3	5	3	3	4	5	5	5	5	4
Mturk	794				United States	Sterling Heights	MI	48312	36	F	United States	United States		2	Protestant		I have not been tested and have no symptoms	3	3	3	1	2	2	2	1	1	1	3	1									1	4	1	3	4	3	5	5	5	5	1	1
General	1969				United States	Loma Linda	CA	92354	39	M	United States	United States		4	Protestant		I have not been tested and have no symptoms	5	5	6	2	1	6	2	1	2	4	5										1	1	1	3	5	4	4	4	6	5	0	0
Mturk	535				United States	Greenville	SC	29605	32	M	United States	United States		3	Protestant		I have not been tested and have no symptoms	6	6	6	6	6	5	5	4	3	3	6	1									1	5	1	3	6	6	6	5	6	6	9	5
Mturk	1242				United States	Saint Petersburg	FL	33716	37	F	United States	United States		3	Protestant		I have not been tested and have no symptoms	5	5	5	5	5	6	6	6	6	6	6	1						7			4	4	4	4	4	5	4	5	5	5	7	6
Mturk	54				United States	Jacksonville	NC	28540	48	F	United States	United States		3	Protestant		I have not been tested and have no symptoms	6	6	5	5	5	5	5	5	2	3	4	1									1	2	1	4	6	6	6	6	6	6	2	2
Mturk	120				United States	Knoxville	TN	37918	28	F	United States	United States		4	Protestant		I have not been tested and have no symptoms	5	6	6	4	3	5	6	3	2	5	4	1									1	2	1	4	4	5	5	5	4	4	6	1
Mturk	661				United States	Oklahoma City	OK	73106	36	F	United States	United States		2	Protestant		I have not been tested and have no symptoms	3	3	5	1	3	3	1	1	1	1	1										1	2	2	4	4	4	4	5	4	4	7	0
Mturk	1051				United States	Moultrie	GA	31768	64	F	United States	United States		3	Protestant		I have not been tested and have no symptoms	7	7	7	7	7	7	7	7	4	7	6	1						7			1	4	2	5	5	5	5	5	5	5	5	5
Mturk	1089				United States	Cincinnati	OH	45249	47	M	United States	United States		4	Protestant			5	5	6	6	5	3	3	6	5	6	6	1						7			1	2	2	5	4	4	4	4	4	4	1	1
Mturk	375				United States	Hyattsville	MD	20784	24	M	United States	United States		3	Protestant		I have not been tested and have no symptoms	4	4	4	4	4	4	4	4	4	4	4	1		3	4	5		7			3	3	3	3	4	4	4	4	4	4	6	6
Mturk	823				United States	Petersburg	VA	23805	46	F	United States	United States		2	Protestant		I have not been tested and have no symptoms	6	6	6	6	1	3	3	3	4	3	4	1						7			1	1	1	5	6	6	6	1	6	6	0	0
Mturk	1215				United States	Pikeville	KY	41501	55	F	United States	United States		3	Protestant		I have not been tested and have no symptoms	6	7	7	7	6	6	7	6	6	5	5	1									2	4	3	5	4	6	5	3	4	5	7	8
Mturk	1195				United States	West Palm Beach	FL	33406	68	F	United States	United States		2	Protestant		I have not been tested and have no symptoms	6	6	7	6	6	6	6	6	4	6	6	1									1	1	2	5	3	5	5	4	5	5	2	2
Mturk	807				United States	Raymond	NH	3077	59	F	United States	United States		4	Protestant		I have not been tested and have no symptoms	7	7	7	7	6	6	6	6	6	6	6	1						7			1	3	2	5	6	6	6	6	6	6	5	5
Mturk	1356				United States	Englewood	OH	45322	28	F	United States	United States		2	Protestant		I have not been tested and have no symptoms	5	6	6	5	3	5	5	1	4	4	5	1						7			1	1	1	5	5	5	5	5	5	5	5	3
Mturk	246				United States	Statesville	NC	28677	26	F	United States	United States		3	Protestant		I have not been tested and have no symptoms	5	5	4	5	4	4	5	4	3	4	4		2				6		8		1	2	1	4	4	4	4	4	5	5	3	3
Mturk	295				United States	Sioux Falls	SD	57104	30	F	United States	United States		3	Protestant		I have not been tested and have no symptoms	6	6	6	6	5	6	6	6	6	6	6		2								4	4	4	4	4	5	5	4	4	4	7	8
Mturk	681				United States	New Smyrna Beach	FL	32168	75	M	United States	United States		3	Protestant		I have not been tested and have no symptoms	5	5	4	4	4	4	4	4	3	4	4	1						7			2	4	2	4	5	5	5	4	4	5	5	4
Mturk	528				United States	Monrovia	CA	91016	62	M	United States	United States		4	Protestant		I have not been tested and have no symptoms	6	6	7	7	5	5	6	3	6	5	5										1	1	1	5	5	4	5	5	5	5	1	0
General	2054				United States	Fuquay Varina	NC	27526	50	M	United States	United States		4	Protestant		I have not been tested and have no symptoms	4	4	5	2	1	1	2	1	1	2	6	1						7			1	2	1	4	5	4	5	4	5	5	3	3
Mturk	195				United States	Mc Lean	VA	22101	24	F	United States	United States		3	Protestant		I have not been tested and have no symptoms	5	6	6	5	4	5	3	3	2	5	5	1				5		7			2	4	1	4	4	5	5	3	5	4	4	7
Mturk	710				United States	Bristol	CT	6010	41	M	United States	United States		3	Protestant		I have not been tested and have no symptoms	6	6	7	6	6	6	5	5	4	5	5	1		3				7			1	2	3	4	4	4	4	4	4	4	3	4
Mturk	741				United States	Ringgold	GA	30736	41	F	United States	United States		2	Protestant		I have not been tested and have no symptoms	7	7	7	7	7	7	7	7	7	7	7	1						7			3	2	5	4	6	6	6	6	6	6	2	2
Mturk	252				United States	New York	NY	10013	45	F	United States	United States		3	Protestant		I have not been tested but I think I have symptoms	5	6	4	5	5	4	7	6	6	4	5	1	2			5					4	3	4	5	5	6	5	3	5	4	8	8
Mturk	641				United States				37	M	United States	United States		4	Protestant		I have not been tested and have no symptoms	7	7	7	7	6	7	7	7	5	5	5	1				5		7			2	5	4	5	4	6	4	1	5	6	1	7
Mturk	1727				United States	Saint Paul	MN	55105	56	F	United States	United States		4	Protestant		I have not been tested and have no symptoms	7	7	7	7	6	6	7	6	4	5	5	1						7			1	1	1	3	6	6	6	6	6	6	1	1
Mturk	1268				United States	Alpharetta	GA	30022	57	M	United States	United States		3	Protestant		I have not been tested and have no symptoms	6	7	6	6	7	7	7	7	7	7	7	1		3		5		7	8		4	5	4	5	5	5	5	5	5	5	9	10
Mturk	1267				United States	Cerritos	CA	90703	38	F	United States	United States		3	Protestant		I have not been tested and have no symptoms	6	5	7	4	4	7	6	5	5	3	6	1		3							4	3	2	5	6	6	3	5	5	4	0	0
Mturk	371				United States	Clifton	NJ	7014	21	M	United States	United States		3	Protestant		I have not been tested and have no symptoms	6	7	7	6	6	5	7	6	6	7	7						6		8	9	1	5	4	5	4	6	5	4	4	5	1	10
Mturk	581				United States	Spokane	WA	99206	43	F	United States	United States		3	Protestant	Christian	I have not been tested and have no symptoms	5	5	6	5	5	5	4	4	4	5	4	1		3							2	4	3	4	3	5	5	3	4	3	7	7
Mturk	470				United States	Minneapolis	MN	55437	41	M	United States	United States		3	Protestant		I have not been tested and have no symptoms	6	6	6	5	5	5	6	5	2	3	5	1									1	1	1	5	3	5	4	3	4	4	6	5
Mturk	636				United States	Miami	FL	33157	26	F	United States	United States		3	Protestant		I have not been tested and have no symptoms	6	6	6	5	6	6	5	5	4	5	6	1		3				7			4	3	3	3	4	6	4	5	4	4	4	4
Mturk	640				United States	Saint Charles	MO	63304	26	F	United States	United States		3	Protestant		I have not been tested and have no symptoms	5	5	5	5	3	5	3	3	1	5	6	1						7			1	3	1	4	4	4	4	4	4	4	5	4
General	1977				United States	San Luis Obispo	CA	93401	52	F	United States	United States		4	Protestant		I have not been tested and have no symptoms	6	6	7	4	4	4	4	4	3	5	5	1									1	1	2	4	4	4	4	4	4	4	3	3
Mturk	980				United States	New Hartford	CT	6057	31	M	United States	United States		3	Protestant		I have not been tested and have no symptoms	1	1	1	1	1	1	1	1	1	1	4							7			1	1	1	3	5	4	5	5	5	5	2	2
Mturk	822				United States	Grant City	MO	64456	49	M	United States	Uruguay		3	Spiritual but not religious		I have not been tested and have no symptoms	5	5	6	5	5	5	4	5	4	5	5	1		3	4	5		7	8	9	1	3	3	3	3	4	3	3	4	4	2	8
Mturk	674				United States	Federal Way	WA	98023	48	F	United States	United States		2	Spiritual but not religious		I have not been tested and have no symptoms	5	5	5	5	5	4	4	4	4	4	4	1						7			1	2	4	5	5	3	5	3	5	5	2	2
General	2047				United States	Hamburg	NY	14075	30	M	United States	United States		4	Spiritual but not religious		I have not been tested and have no symptoms	6	7	7	6	4	4	5	1	4	5	5										1	1	2	4	3	4	3	3	5	3	6	4
Mturk	1273				United States	Mesa	AZ	85212	52	M	United States	United States		3	Spiritual but not religious		I have not been tested but I think I have symptoms	5	5	6	4	4	5	4	4	2	2	2	1									1	3	1	5	3	3	5	4	5	5	2	4
General	1861				United States	Alexandria	VA	22315	58	F	United States	United States		3	Spiritual but not religious		I have not been tested and have no symptoms	7	7	7	7	7	7	6	7	4	7	5	1									1	5	2	4	3	6	6	5	3	5	2	2
Mturk	1029				United States	Collegeville	PA	19426	26	F	United States	United States		4	Spiritual but not religious		I have not been tested and have no symptoms	6	5	6	6	4	5	5	5	5	5	4	1									1	3	3	4	4	4	4	4	4	4	6	0
Mturk	1084				United States	Holtsville	NY	11742	39	F	United States	United States		3	Spiritual but not religious		I have not been tested and have no symptoms	6	6	7	7	6	5	6	6	6	6	6	1		3	4			7			2	2	2	2	3	5	3	3	3	4	4	4
Mturk	64				Brazil	Sao Paulo	27	1000	39	M	United States	United States		4	Spiritual but not religious		I have not been tested and have no symptoms	4	4	4	4	4	4	4	4	4	4	4	1									2	3	1	3	5	5	5	4	5	5	5	5
Mturk	976				United States	Fond Du Lac	WI	54935	57	F	United States	United States		3	Spiritual but not religious		I have not been tested and have no symptoms	5	5	6	4	4	4	4	4	3	2	4	1						7			1	2	2	3	5	5	5	5	5	5	4	4
Mturk	335				United States	New Castle	PA	16105	60	M	United States	United States		2	Spiritual but not religious		I have not been tested and have no symptoms	5	6	6	5	5	5	5	4	2	5	4	1						7			1	2	1	5	5	5	5	5	5	5	3	0
Mturk	1158				United States	Morehead City	NC	28557	57	F	United States	United States		4	Spiritual but not religious		I have not been tested and have no symptoms	7	7	7	7	6	6	7	6	5	5	6	1									1	4	1	2	4	5	4	5	4	4	4	3
Mturk	182				United States	Aston	PA	19014	68	F	United States	United States		4	Spiritual but not religious		I have not been tested and have no symptoms	4	4	5	5	4	4	4	3	4	4	6	1						7			1	1	1	4	5	5	5	5	5	5	3	1
General	1958				United States	Durham	NC	27707	65	F	United States	United States		3	Spiritual but not religious		I have not been tested and have no symptoms	6	6	7	6	4	4	4	4	4	4	4	1									1	4	2	4	4	4	4	4	4	4	2	2
Mturk	1733				United States	Anchorage	AK	99507	35	F	United States	United States		2	Spiritual but not religious		I have not been tested and have no symptoms	3	6	5	2	1	2	1	1	2	1	5	1						7			1	3	2	5	5	3	5	5	4	5	2	2
Mturk	1125				United States	New York	NY	10011	45	M	United States	United States		4	Spiritual but not religious		I have not been tested and have no symptoms	4	4	4	4	4	4	4	4	4	4	4										2	3	2	3	4	4	4	4	4	4	7	1
Mturk	1700				United States	Hackettstown	NJ	7840	80+	F	United States	United States		4	Spiritual but not religious		I have not been tested and have no symptoms	4	6	6	4	4	2	4	2	2	4	4	1						7			3	2	3	4	5	3	5	5	5	5	2	0
General	2058				United States	Dublin	OH	43017	44	F	United States	United States		4	Spiritual but not religious		I have not been tested and have no symptoms	6	6	6	5	4	4	5	3	1	1	4										1	1	1	3	6	6	6	6	6	6	0	0
Mturk	144				United States	Miami	FL	33157	44	F	United States	United States		3	Spiritual but not religious		I have not been tested but I think I have symptoms	7	7	7	7	4	4	4	4	1	4	5	1						7			1	1	5	5	4	4	4	1	5	5	4	2
Mturk	503				United States	Irving	TX	75062	48	F	United States	United States		2	Spiritual but not religious		I have not been tested and have no symptoms	6	6	6	6	6	6	6	6	6	6	6	1						7			1	3	1	5	4	4	4	4	4	4	0	0
Mturk	1278				United States	Grand Rapids	MI	49503	62	F	United States	United States		3	Spiritual but not religious		I have not been tested and have no symptoms	5	5	5	5	4	4	5	2	2	2	5	1									1	3	3	3	5	5	5	5	5	5	2	2
Mturk	718				United States	Kingston	PA	18704	30	F	United States	United States		2	Spiritual but not religious		I have not been tested and have no symptoms	6	6	6	6	5	5	3	3	3	5	5	1						7			1	4	1	5	5	5	5	5	5	5	2	2
Mturk	703				United States	Edison	NJ	8817	49	M	United States	United States		2	Spiritual but not religious		I have been tested and it was negative	4	4	3	3	4	4	3	3	4	4	4	1						7			1	5	2	1	4	5	4	4	5	5	5	6
Mturk	983				United States	Melbourne	FL	32935	30	F	United States	United States		2	Spiritual but not religious		I have not been tested but I think I have symptoms	3	3	3	3	3	1	3	2	2	2	2	1									1	2	1	1	6	6	6	6	6	6	1	1
Mturk	22				United States	Coshocton	OH	43812	44	F	United States	United States		3	Spiritual but not religious		I have not been tested and have no symptoms	5	5	6	3	5	5	6	5	2	6	6	1						7			1	1	2	4	5	4	5	5	4	5	6	3
General	2056				United States	Littleton	CO	80127	61	F	United States	United States		4	Spiritual but not religious		I have not been tested and have no symptoms	5	5	5	4	3	3	5	2	5	4	5	1						7			1	1	3	4	4	4	4	3	4	4	3	4
General	2046				United States	Manhattan Beach	CA	90266	49	F	United States	United States		4	Spiritual but not religious		I have not been tested and have no symptoms	5	6	4	4	4	4	4	2	4	5	7										1	1	1	5	6	6	6	6	6	6	6	5
Mturk	1018				United States	Lubbock	TX	79416	29	F	United States	United States		3	Spiritual but not religious		I have not been tested and have no symptoms	2	1	5	3	1	1	1	1	1	1	1	1						7			1	1	1	5	5	5	5	5	5	5	2	0
Mturk	1059				United States	Washington	DC	20015	22	F	United States	United States		3	Spiritual but not religious		I have not been tested and have no symptoms	6	5	5	6	5	6	6	5	4	5	4	1						7			1	3	1	4	4	4	5	5	4	5	4	3
Mturk	158				United States	Washington	NC	27889	55	F	United States	United States		3	Spiritual but not religious		I have not been tested and have no symptoms	6	6	4	5	7	6	5	4	5	5	6	1						7			1	3	1	5	6	6	6	6	6	6	6	0
Mturk	1469				United States	Trenton	NJ	8619	53	F	United States	United States		3	Spiritual but not religious		I have not been tested and have no symptoms	1	5	3	3	1	1	1	1	1	1	1	1									1	4	3	3	5	3	5	6	5	5	0	0
Mturk	1131				United States	Saint Paul	MN	55112	30	F	United States	United States		3	Spiritual but not religious		I have not been tested and have no symptoms	4	4	5	3	2	2	2	2	2	2	2										1	1	1	5	5	3	5	5	5	5	0	0
Mturk	1720				United States	Orland Park	IL	60467	26	F	United States	United States		4	Spiritual but not religious		I have not been tested and have no symptoms	5	5	5	3	3	6	3	2	2	5	5										1	4	1	2	5	5	5	5	5	5	2	1
Mturk	1456				United States	Kansas City	KS	66106	53	M	United States	United States		3	Spiritual but not religious		I have not been tested but I think I have symptoms	3	5	3	3	2	2	1	2	4	1	4										3	3	3	3	5	3	5	5	5	5	3	3
General	1997				Germany	Dauchingen	1	78083	34	M	Germany	Germany		4	Atheist		I have not been tested and have no symptoms	6	5	7	3	3	6	5	2	3	5	5	1						7			1	2	3	4	4	5	4	6	5	6	4	2
Mturk	757				India	Coimbatore	25	641011	36	F	India	India		3	Hindu	HINDU	I have not been tested and have no symptoms	6	5	6	6	5	6	6	7	5	6	6		2				6				5	4	4	3	4	4	5	5	4	5	9	6
Mturk	493				India	Chennai	25	600001	28	M	India	India		3	Hindu	HINDU	I have not been tested and have no symptoms	5	6	6	6	6	6	6	6	6	5	6	1				5		7	8		4	5	4	4	5	5	5	4	4	4	8	8
Mturk	213				India	Chennai	25	600010	24	M	India	India		3	Humanist		I have been tested and it was negative	5	6	7	4	4	5	6	7	6	5	6						6			9	4	5	4	5	5	5	4	5	6	6	8	7
Mturk	557				United States	Hialeah	FL	33010	35	M	United States	Jamaica		4	Catholic		I have not been tested and have no symptoms	5	4	6	7	5	3	4	6	4	6	7									9	4	3	5	5	4	6	6	3	4	5	9	8
Mturk	1304				United States	Ringgold	GA	30736	30	M	United States	United States		3	Catholic		I have tested positive but I am recovered	5	7	7	4	7	6	6	4	6	6	5	1								9	3	4	5	4	5	6	6	4	6	5	6	9
Mturk	848				United Kingdom				28	F	United Kingdom	United Kingdom		2	Agnostic		I have not been tested and have no symptoms	5	4	5	5	4	3	5	3	1	1	4	1						7			1	3	4	4	5	5	5	6	6	6	5	3
Mturk	287				United States	Louisville	KY	40205	40	F	United States	United States		3	Agnostic		I have not been tested and have no symptoms	6	5	6	5	3	3	3	3	2	1	3	1									1	1	1	5	6	5	6	6	6	6	0	0
Mturk	187				Nepal	Kathmandu	0		24	M	United States	United States		3	Agnostic		I have not been tested and have no symptoms	5	5	5	5	3	3	3	2	2	5	2	1									1	1	1	4	5	5	5	5	5	5	0	0
Mturk	1402				Australia	Perth	8	6001	38	F	Australia	Australia		3	Atheist		I have not been tested and have no symptoms	6	5	6	4	4	4	5	3	2	5	4										1	1	2	5	5	2	5	5	5	5	0	0
Mturk	1481				Australia	Sydney	2	2000	39	M	Australia	Australia		4	Atheist		I have not been tested and have no symptoms	3	3	6	1	5	5	6	1	2	5	5	1									1	2	1	5	3	3	3	5	6	5	0	0
Mturk	1548				Australia	Brisbane	4	4001	22	O	Australia	Australia		2	Atheist		I have been tested and it was negative	4	5	5	2	1	4	4	1	1	5	4	1									1	1	1	5	4	2	4	5	4	5	1	0
Mturk	1490				Australia	Brisbane	4	4000	63	F	Australia	Australia		4	Atheist		I have not been tested and have no symptoms	5	5	6	5	5	5	5	3	3	2	5	1									1	2	2	3	5	5	5	6	6	6	1	1
Mturk	1559				Mexico	Tlaquepaque	14	45606	72	M	Canada	Canada		3	Atheist		I have not been tested and have no symptoms	6	6	7	5	5	4	6	5	4	5	4										1	1	3	5	5	2	5	5	5	5	3	2
Mturk	1651				Canada	Airdrie	AB	T4B	62	F	Canada	Canada		2	Atheist		I have not been tested and have no symptoms	4	4	6	4	2	2	2	2	2	2	2	1									2	3	1	3	5	3	5	6	5	5	2	2
Mturk	1549				United Kingdom	Southampton	M4	SO17	37	M	Germany	United Kingdom		4	Atheist		I have not been tested and have no symptoms	6	4	6	5	3	3	2	1	1	2	2	1						7			1	1	1	3	5	2	5	6	5	5	1	1
General	1892				United Kingdom	Teignmouth	D4	TQ14	39	M	United Kingdom	United Kingdom		3	Atheist		I have not been tested and have no symptoms	5	6	7	2	2	2	2	2	2	6	2	1						7			1	5	1	4	4	4	4	5	4	4	4	4
General	1980				United Kingdom	Barnsley	A3	S70	61	M	United Kingdom	United Kingdom		3	Atheist		I have not been tested and have no symptoms	3	3	4	2	2	2	2	1	1	1	2										1	2	1	3	4	4	4	4	4	4	1	1
Mturk	740				United States	New York	NY	10021	32	M	United States	United States		4	Atheist		I have not been tested and have no symptoms	6	6	6	6	5	5	5	5	3	5	6	1		3	4					9	4	5	1	5	3	4	4	6	3	4	7	3
Mturk	1669				United States	San Antonio	TX	78228	31	M	United States	United States		3	Atheist		I have not been tested and have no symptoms	5	6	3	2	2	4	6	2	5	2	6	1						7			1	3	1	5	2	2	4	6	5	6	2	0
Mturk	1157				United States	Rutland	VT	5701	67	F	United States	United States		4	Atheist		I have not been tested and have no symptoms	4	3	3	3	2	2	2	2	2	2	2	1						7			1	3	2	2	5	3	3	6	6	5	8	2
Mturk	1423				United States	Logan	UT	84341	22	M	United States	United States		3	Atheist		I have not been tested and have no symptoms	2	2	4	3	2	2	1	2	1	1	5										1	1	1	3	4	3	4	5	5	5	3	0
Mturk	318				United States	New Milford	CT	6776	34	F	United States	United States		3	Buddhist		I have not been tested and have no symptoms	2	2	3	2	2	2	2	1	1	1	2	1						7			1	1	1	5	5	5	5	5	5	5	1	1
Mturk	870				United States	Nashville	TN	37211	41	M	United States	United States		3	Buddhist		I have not been tested and have no symptoms	7	7	7	7	6	7	7	7	7	7	7	1						7			4	5	3	5	5	5	5	5	5	5	6	7
Mturk	995				United States	Omaha	NE	68134	33	M	United States	United States		4	Catholic		I have not been tested and have no symptoms	4	4	5	4	4	4	4	4	4	4	4	1						7			1	1	2	3	5	5	5	5	5	5	6	4
General	1945				United Kingdom	Bristol	B7	BS1	74	M	United Kingdom	United Kingdom		4	Church of England/Anglican		I have not been tested and have no symptoms	5	5	5	5	4	4	3	3	3	3	1							7			1	2	1	4	5	5	5	3	5	5	5	2
General	2034				United Kingdom	Camberwell	M8	SE5	35	F	United Kingdom	United Kingdom		4	Church of England/Anglican		I have not been tested and have no symptoms	6	5	5	5	5	4	4	1	1	1	1										1	1	1	4	6	6	6	6	6	6	1	1
Mturk	1372				Germany	Bielefeld	7	33602	48	M	Germany	Germany		4	Humanist		I have not been tested and have no symptoms	5	5	7	5	2	1	3	1	1	1	1	1									2	4	3	5	5	5	5	5	5	5	4	3
Mturk	1446				United States	Clearwater	FL	33761	60	M	United States	United States		3	Humanist		I have not been tested but I think I have symptoms	3	3	1	2	2	6	5	1	1	5	5										1	1	1	3	6	4	6	6	6	6	0	0
General	2065				United States	Hixson	TN	37343	69	F	United States	United States		3	Humanist		I have not been tested and have no symptoms	2	2	1	1	1	2	1	1	5	1	1	1									1	4	1	5	3	3	5	6	5	5	2	0
Mturk	1182				Germany	Bonn	7	53115	32	M	Germany	Germany		4	Muslim		I have not been tested and have no symptoms	7	7	7	7	7	7	7	7	3	7	7	1						7			1	2	1	2	5	5	5	5	5	5	1	0
Mturk	1083				United Kingdom	Dulwich	M8	SE21	31	F	France	United Kingdom		3	None		I have not been tested and have no symptoms	5	4	4	4	3	3	5	3	2	2	2	1						7			1	1	3	5	6	6	5	6	6	6	2	0
Mturk	666				United States	Tampa	FL	33617	58	M	United States	United States		3	None		I have not been tested and have no symptoms	5	4	6	4	4	4	3	4	4	3	3	1						7			1	4	1	3	4	4	4	4	4	4	6	4
Mturk	1578				United States	Baton Rouge	LA	70820	23	O	United States	United States		3	None		I have not been tested and have no symptoms	5	4	3	4	3	1	2	1	1	1	2	1						7			1	1	1	3	5	3	5	5	5	5	3	0
General	2008				Australia	Mount Waverley	7	3149	54	F	Australia	Australia		4	Other	Pagan	I have not been tested and have no symptoms	5	5	6	3	2	2	2	2	2	2	2	1						7			1	3	4	5	3	3	5	5	3	4	1	1
Mturk	1570				Canada	Winnipeg	MB	R3P	62	F	Canada	Canada		2	Spiritual but not religious		I have not been tested and have no symptoms	7	7	7	6	6	6	6	6	4	6	4	1						7			1	4	1	5	5	5	5	5	5	5	7	6
General	1888				Canada	Toronto	ON	M5T	32	F	Croatia	Canada		4	Spiritual but not religious		I have not been tested and have no symptoms	7	7	7	6	5	4	5	3	3	5	5	1						7			3	4	3	4	2	3	4	4	3	5	4	6
General	2124				Germany	Braunschweig	6	38106	49	M	Germany	Germany		4	Spiritual but not religious		I have not been tested and have no symptoms	5	4	6	5	1	5	3	1	1	2	2	1						7			1	3	1	5	3	4	4	4	4	4		1
General	2031				United Kingdom	Milton Keynes	I6	MK4	26	F	United Kingdom	United Kingdom		3	Spiritual but not religious		I have not been tested and have no symptoms	6	5	5	3	3	4	2	3	2	2	4	1						7			1	1	1	1	6	6	6	6	6	6	4	2
General	1914				Croatia	Zagreb	21	10000	32	M	Croatia	Croatia		4	Atheist		I have been tested and it was negative	1	1	1	1	1	1	1	1	4	1	6										1	1	1	5	6	6	6	6	6	6	5	5
General	1791				Croatia	Zagreb	21	10000	43	M	Croatia	Croatia		4	Catholic			6	5	5	6	5	5	5	1	2	2	2									9	1	4	1	4	4	4	4	3	3	4	6	6
General	1775				Croatia				33	M	Croatia	Croatia		4	Agnostic			5	4	6	3	2	4	3	1	2	2	5	1									3	3	1	4	5	5	5	5	5	5	3	2
Mturk	589				India	Coimbatore	25	641028	30	M	India	India		4	Buddhist		I have not been tested and have no symptoms	7	7	7	7	6	7	6	6	6	6	6	1							8		4	4	4	4	5	5	5	4	3	5	2	8
Mturk	1014				India	Guwahati	3	781005	46	M	India	India		3	Muslim		I have not been tested and have no symptoms	5	3	3	2	3	2	3	2	2	2	2	1				5					1	4	5	4	5	5	5	3	4	5	3	8
Mturk	169				India	Chennai	25	600001	31	F	India	India		3	None		I have not been tested and have no symptoms	5	6	6	6	6	6	6	7	6	6	6		2				6			9	4	5	1	5	4	1	2	1	5	5	0	0
Mturk	408				United States	Gainesville	FL	32601	50	M	United States	United States		2	Agnostic		I have not been tested and have no symptoms	2	2	4	4	2	2	2	2	2	2	5			3		5					2	3	2	3	4	4	1	4	4	4	5	4
General	1755				Croatia	Zagreb	21	10000	47	M	Croatia	Croatia		4	Atheist			2	2	3	2	1	1	1	1	1	1	2	1						7			1	1	1	5	3	2	3	5	4	4	1	3
General	1740				Croatia	Zagreb	21	10000	37	M	Croatia	Croatia		3	Atheist			5	6	6	2	1	2	3	1	2	1	4	1						7			1	1	1	3	4	4	4	5	4	5	7	3
Mturk	1445				United States	Denver	CO	80238	44	F	United States	United States		3	Atheist		I have not been tested but I think I have symptoms	1	1	1	1	1	1	1	1	1	1	5	1						7			1	1	1	4	3	2	4	6	6	6	0	0
Mturk	1424				United States	Pittsburgh	PA	15236	45	F	United States	United States		3	Atheist		I have not been tested and have no symptoms	4	5	3	4	1	3	2	1	1	1	7	1						7			1	5	1	4	3	3	6	6	4	6	6	0
Mturk	1342				United States	Fort Wayne	IN	46818	50	F	United States	United States		2	Atheist		I have not been tested and have no symptoms	3	3	5	2	2	2	2	2	2	2	2	1						7			1	1	3	4	3	3	4	5	5	5	6	3
Mturk	578				United States	Wichita	KS	67211	29	M	United States	United States		3	Atheist		I have not been tested and have no symptoms	6	6	6	6	6	6	6	6	6	6	6	1									1	1	1	1	4	4	4	4	4	4	9	1
Mturk	1693				United States	Philadelphia	PA	19121	31	M	United States	United States		2	Atheist		I have not been tested and have no symptoms	1	1	4	1	1	1	1	1	1	1	4	1						7			1	1	1	3	2	1	2	5	5	5	0	0
Mturk	1171				United States	Kilgore	TX	75662	31	F	United States	United States		4	Atheist		I have not been tested and have no symptoms	6	6	7	6	5	5	6	5	2	5	5										2	4	4	2	6	6	6	6	6	6	5	4
General	1998				United States	Phoenix	AZ	85018	53	M	United States	United States		2	Atheist		I have not been tested and have no symptoms	5	5	5	5	4	4	4	4	4	4	4	1					6	7			1	2	3	5	2	2	3	6	3	3	6	4
Mturk	1350				United States	Oceanside	CA	92054	50	M	United States	United States		3	Atheist		I have not been tested and have no symptoms	6	7	7	6	4	5	6	4	6	4	4										1	5	1	5	5	3	5	6	5	5	7	2
Mturk	1320				United States	Seattle	WA	98166	56	M	United States	United States		3	Atheist		I have not been tested and have no symptoms	5	4	4	3	1	2	1	1	2	2	4	1						7			1	1	1	2	2	2	2	6	5	5	2	2
Mturk	1476				United States	Kannapolis	NC	28081	26	F	United States	United States		2	Atheist		I have not been tested and have no symptoms	3	3	2	2	2	2	1	2	2	2	3	1									1	2	1	3	5	2	3	6	5	6	3	3
Mturk	1621				United States		IL		46	M	United States	United States		2	Atheist		I have not been tested and have no symptoms	4	6	6	4	3	4	5	2	3	5	6	1						7			1	3	1	4	3	4	5	6	4	6	6	4
General	1784				Croatia	Makarska	15	21300	37	F	Croatia	Croatia		3	Catholic			4	5	5	2	3	2	5	2	2	2	4	1						7			2	3	1	1	5	5	5	3	3	5	3	3
Mturk	81				United States	Racine	WI	53406	35	M	United States	United States		3	Catholic		I have not been tested and have no symptoms	5	5	6	5	5	5	5	5	4	5	5										1	2	1	5	5	5	5	5	5	5	6	4
Mturk	688				United States	Hattiesburg	MS	39402	45	F	United States	United States		4	Catholic		I have not been tested but I think I have symptoms	6	4	7	6	5	4	7	5	7	6	5		2				6			9	4	5	4	3	6	6	5	4	5	5	9	8
Mturk	1101				United States	Perris	CA	92571	47	M	United States	United States		4	Catholic		I have tested positive and I am not recovered	6	7	7	6	6	7	7	7	7	6	7		2								5	5	4	5	6	6	5	5	6	5	9	9
Mturk	1129				United States	Dallas	TX	75207	36	M	United States	United States		2	Catholic		I have not been tested and have no symptoms	6	6	7	3	6	6	7	3	5	6	7	1									1	4	1	4	5	5	5	4	5	5	4	4
General	1953				Ireland	Bantry	4	P75	63	M	United Kingdom	Ireland		4	None		I have not been tested and have no symptoms	5	4	4	2	2	2	2	2	2	2	2	1						7			1	4	1	1	2	4	4	2	3	4	5	5
Mturk	2104				United States	Springfield	IL	62704	50	M	United States	United States		4	None		I have not been tested and have no symptoms	5	5	4	3	3	3	2	2	2	4	4	1						7			1	1	1	1	5	3	5	6	5	5	3	4
Mturk	47				United States	Silverdale	WA	98383	48	M	United States	United States		3	Other	antitheist	I have not been tested and have no symptoms	1	1	1	1	1	1	1	1	1	1	1										1	1	1	1	1	1	1	1	1	1	0	0
Mturk	1286				United States	La Grange	KY	40031	45	F	United States	United States		4	Protestant		I have not been tested and have no symptoms	6	6	7	5	5	5	6	5	6	6	6	1		3	4			7		9	1	3	1	3	2	4	4	3	3	3	10	7
Mturk	333				United States	Ferrysburg	MI	49409	52	F	United States	United States		2	Spiritual but not religious		I have not been tested and have no symptoms	5	5	5	4	3	4	5	5	4	4	4	1						7			1	5	3	4	4	3	3	5	4	4	6	4
Mturk	217				India	Chennai	25	600092	25	M	India	India		3	Catholic		I have not been tested and have no symptoms	7	6	6	6	6	5	6	7	5	6	7		2		4	5		7	8	9	4	4	5	3	6	5	5	5	6	6	8	7
Mturk	383				India	Chennai	25	600041	33	M	India	India		3	Buddhist		I have not been tested and have no symptoms	6	7	6	7	6	4	6	7	5	6	7				4	5		7			4	4	5	4	4	4	3	2	5	3	8	8
Mturk	239				India	Thrissur	13	680003	38	M	India	India		3	Catholic		I have not been tested and have no symptoms	6	7	7	5	7	7	7	7	7	7	7		2							9	5	5	1	1	6	6	6	6	6	6	10	10
Mturk	1226				India	Ernakulam	13	682036	47	F	India	India		3	Muslim		I have not been tested and have no symptoms	7	7	7	7	7	7	7	7	6	6	6	1									3	5	3	4	6	6	6	3	6	6	4	3
General	1927				New Zealand				42	F	Croatia	New Zealand		4	Agnostic		I have not been tested and have no symptoms	5	3	6	2	2	2	2	1	2	2	2	1									1	1	2	4	5	3	5	6	5	5	2	2
General	1994				United Kingdom				18	F	United Kingdom	United Kingdom		2	Agnostic		I have not been tested and have no symptoms	5	5	6	6	5	6	6	4	1	2	2	1						7			1	1	3	4	6	5	6	6	5	4	4	3
General	1924				United Kingdom				29	F	United Kingdom	United Kingdom		3	Agnostic		I have not been tested and have no symptoms	5	5	5	2	3	3	2	2	2	2	3	1						7			1	1	2	4	5	5	5	5	5	5	3	3
General	1894				United Kingdom				45	M	United Kingdom	United Kingdom		3	Agnostic		I have not been tested and have no symptoms	5	4	5	3	1	2	4	3	1	1	2	1						7			1	1	1	4	5	3	5	5	5	5	3	3
General	1819				United Kingdom	London	H9	W2	21	F	United Kingdom	United Kingdom		2	Agnostic			1	5	6	3	1	4	1	1	5	1	4	1						7			1	1	3	4	6	1	5	6	6	6	0	0
General	1905				Germany	Berlin	16	13055	29	F	United Kingdom	Germany		3	Agnostic		I have not been tested and have no symptoms	6	6	6	6	6	6	6	4	4	6	5	1						7			1	2	1	2	5	5	5	5	5	5	4	4
General	1804				United Kingdom	Lancaster	H2	LA1	30	F	United Kingdom	United Kingdom		4	Agnostic	Agnostic with Christian upbringing		2	2	6	2	1	2	3	1	2	1	2	1						7			1	1	1	4	5	5	5	5	5	5	1	2
General	1803				Italy	San Benedetto Del Tronto	10	63074	45	F	United Kingdom	United Kingdom		4	Agnostic			1	2	2	1	1	1	1	1	1	1	3	1									1	1	2	5	6	3	6	5	6	6	0	0
General	1902				United Kingdom				30	M	United Kingdom	United Kingdom		3	Agnostic		I have not been tested and have no symptoms	3	3	4	2	2	4	2	1	1	1	1	1			4			7			1	4	1	2	3	2	4	5	3	4	0	0
General	2006				United Kingdom	Swansea	Z1	SA7	25	M	United Kingdom	United Kingdom		2	Agnostic		I have not been tested and have no symptoms	6	6	6	6	6	6	6	6	5	3	6	1									1	1	1	3	6	6	6	6	6	6	3	2
General	2126				United Kingdom				27	M	United Kingdom	United States		3	Agnostic		I have not been tested and have no symptoms	6	7	7	6	7	7	7	7	4	5	6	1									2	2	3	2	5	5	5	5	5	5	2	2
Mturk	1436				Australia	Prahran	7	3181	74	M	Australia	Australia		3	Atheist		I have not been tested and have no symptoms	5	5	6	5	2	2	2	1	2	2	4	1						7			1	1	1	5	3	2	4	6	5	4	2	1
Mturk	1536				Australia	Perth	8	6000	32	F	Australia	Australia		3	Atheist		I have not been tested and have no symptoms	6	7	7	6	4	5	6	2	2	1	4	1						7			1	1	4	5	5	3	5	6	5	5	3	0
Mturk	1551				Australia	Pimpama	4	4209	60	F	Australia	Australia		2	Atheist		I have not been tested and have no symptoms	4	4	7	4	4	4	4	4	4	4	4										1	1	1	1	5	5	5	5	5	5	5	5
Mturk	1583				United Kingdom	Harlow	E4	CM20	49	F	Canada	United Kingdom		3	Atheist		I have not been tested and have no symptoms	5	5	5	2	1	1	1	1	1	1	1	1						7			1	1	1	5	3	3	6	6	6	6	3	0
General	1976				United Kingdom	Cambridge	C3	CB5	22	F	France	United Kingdom		3	Atheist		I have not been tested but I think I have symptoms	5	5	5	3	2	3	5	3	4	3	5	1						7			1	1	1	5	5	5	5	6	6	5	2	0
Mturk	1480				Japan	Hiroshima	11	734-0001	49	F	United Kingdom	Japan		4	Atheist		I have not been tested and have no symptoms	7	6	5	5	4	4	7	5	4	3	4	1						7			1	4	1	5	3	3	4	6	5	5	3	2
General	1864				United Kingdom	Havant	F2	PO9	61	M	United Kingdom	United Kingdom		3	Atheist		I have not been tested and have no symptoms	6	7	6	5	6	5	6	4	3	3	5										1	2	1	2	5	5	5	6	5	5	3	2
General	1938				United Kingdom	Cwmbran	Z2	NP44	28	F	United Kingdom	United Kingdom		2	Atheist		I have not been tested and have no symptoms	6	6	7	6	6	4	4	4	2	4	2	1						7			1	3	1	5	4	2	4	4	4	4	3	3
General	1811				United Kingdom	Hereford	F7	HR2	20	F	United Kingdom	United Kingdom		2	Atheist			5	2	4	2	2	2	1	1	1	3	4										1	1	1	5	6	2	6	6	6	6	0	0
Mturk	175				United Kingdom	Bradford	B4	BD3	24	F	United Kingdom	United Kingdom		3	Atheist		I have not been tested and have no symptoms	5	5	6	4	2	2	3	3	2	2	2	1						7			1	1	1	2	4	4	4	4	4	4	6	3
Mturk	1644				United Kingdom	Manchester	I2	M30	53	M	United Kingdom	United Kingdom		2	Atheist		I have not been tested and have no symptoms	4	4	6	4	3	4	2	3	2	2	4	1						7			1	1	2	4	5	2	6	6	5	6	0	0
General	2004				United Kingdom	Exmouth	D4	EX8	31	M	United Kingdom	United Kingdom		3	Atheist		I have not been tested and have no symptoms	6	5	6	3	3	3	5	2	3	3	2	1									1	1	1	1	5	5	5	5	5	5	4	4
Mturk	1531				United Kingdom	Falmouth	C6	TR11	48	M	United Kingdom	United Kingdom		4	Atheist		I have not been tested and have no symptoms	4	5	5	4	4	4	5	2	4	4	5										1	3	4	3	6	6	6	6	6	6	2	2
General	1845				United Kingdom	Bicester	K2	OX26	33	F	United Kingdom	United Kingdom		3	Atheist		I have not been tested and have no symptoms	5	5	6	6	5	6	6	4	4	5	2										1	1	1	4	3	2	4	6	5	5	1	0
General	1852				Spain	Pontevedra	58	36001	26	F	United Kingdom	Spain		4	Atheist		I have not been tested and have no symptoms	5	6	7	6	6	5	5	2	2	2	4	1						7			1	1	1	4	5	3	5	6	6	5	2	0
General	1774				United Kingdom	Windsor	P9	SL4	23	F	United Kingdom	United Kingdom		4	Atheist			5	5	6	4	2	4	4	2	2	2	2	1									1	1	4	5	5	5	5	5	5	5	4	3
Mturk	1553				United Kingdom	Leeds	H3	LS18	38	F	United Kingdom	United Kingdom		2	Atheist		I have not been tested and have no symptoms	5	5	4	5	4	5	5	5	4	4	4	1						7			1	3	1	5	5	1	5	6	5	6	2	0
Mturk	684				United Kingdom	Doncaster	D5	DN4	21	M	United Kingdom	United Kingdom		2	Atheist		I have not been tested and have no symptoms	7	7	7	7	6	6	6	6	6	6	6										1	1	1	1	4	4	4	6	4	4	4	4
General	1798				United Kingdom	Blackpool	A9	FY1	32	F	United Kingdom	United Kingdom		4	Atheist			5	5	5	3	2	5	2	4	1	2	5	1						7			1	4	1	5	5	5	5	6	3	5	7	3
Mturk	1554				United Kingdom	Burnley	H2	BB11	36	F	United Kingdom	United Kingdom		2	Atheist		I have not been tested and have no symptoms	5	5	6	5	4	4	4	4	4	4	4	1									1	1	1	4	4	4	6	6	6	6	2	0
General	1759				United Kingdom	South Croydon	C8	CR2	29	M	United Kingdom	United Kingdom		3	Atheist			5	3	3	3	2	2	2	1	2	2	5	1						7			1	4	1	4	4	4	4	5	4	4	0	1
General	1810				United Kingdom	Bexleyheath	A6	DA7	19	F	United Kingdom	United Kingdom		3	Atheist			2	1	3	1	1	1	1	1	1	1	1										1	3	2	3	3	2	3	6	5	6	2	0
Mturk	1647				United Kingdom	Hemel Hempstead	F8	HP2	45	M	United Kingdom	United Kingdom		3	Atheist		I have not been tested but I think I have symptoms	6	6	7	5	5	6	6	5	2	4	6	1									1	4	1	5	5	5	5	6	5	5	6	1
General	2007				United Kingdom	Pontypridd	Y9	CF38	34	M	United Kingdom	United Kingdom		3	Atheist		I have not been tested but I think I have symptoms	4	4	6	2	2	2	2	2	2	2	2	1						7			1	1	1	1	5	5	5	6	5	5	2	2
General	2123				United Kingdom				23	F	United Kingdom	United Kingdom		3	Atheist		I have not been tested and have no symptoms	5	6	5	4	4	4	4	2	4	2	4	1									1	2	1	3	5	5	5	5	5	5
Mturk	1500				United Kingdom	Hastings	E2	TN34	51	M	United Kingdom	United Kingdom		2	Atheist		I have not been tested and have no symptoms	4	4	2	2	2	2	2	2	2	2	2							7			3	3	3	3	3	1	3	6	5	5	2	2
General	2037				United Kingdom	Wimbledon	I4	SW20	20	F	United Kingdom	United Kingdom		2	Atheist		I have not been tested but I think I have symptoms	5	5	6	6	5	5	5	5	2	2	2	1						7		9	1	4	1	3	4	4	4	6	4	5	2	2
General	1844				United Kingdom	Barking	A1	IG11	28	F	United Kingdom	United Kingdom		4	Buddhist		I have not been tested and have no symptoms	5	5	4	2	1	6	5	1	1	1	1										1	1	1	1	5	3	5	5	5	5	3	0
General	1860				United Kingdom	Oxford	K2	OX4	22	F	United Kingdom	United Kingdom		2	Catholic		I have not been tested and have no symptoms	7	6	6	4	5	6	6	4	4	4	4	1		3				7			1	1	4	3	6	6	5	3	6	6	5	8
General	1748				United Kingdom	Birmingham	A7	B11	25	F	United Kingdom	United Kingdom		4	Catholic			6	4	6	4	4	5	5	5	3	4	6	1						7			1	4	1	5	5	5	5	5	5	5	5	5
General	2019				United Kingdom	Bracknell	B3	RG12	45	F	United Kingdom	United Kingdom		3	Church of England/Anglican		I have not been tested and have no symptoms	4	5	5	4	2	4	3	2	3	4	4	1									1	1	4	1	5	5	5	5	5	5	4	4
General	1817				United Kingdom	Luton	I1	LU2	21	F	United Kingdom	United Kingdom		3	Church of England/Anglican			5	4	5	4	4	3	2	2	2	5	3	1						7			1	1	4	2	6	6	6	5	6	5	3	3
General	2029				United Kingdom	Greenwich	E7	SE10	20	F	United Kingdom	United Kingdom		3	Church of England/Anglican		I have not been tested and have no symptoms	5	5	6	5	5	4	3	3	5	3	4	1						7			1	4	4	5	5	6	5	4	5	5	6	4
General	1837				United Kingdom	Croydon	C8	CR0	20	F	United Kingdom	United Kingdom		3	Church of England/Anglican			5	5	5	6	4	4	5	4	4	5	4	1						7			1	3	3	4	3	4	5	3	3	5	6	5
Mturk	1497				Australia	Woy Woy	2	2256	34	M	Australia	Australia		3	Humanist		I have not been tested and have no symptoms	4	2	6	1	1	2	2	1	1	1	2	1						7			1	2	2	4	2	2	3	6	5	5	1	1
General	1822				United Kingdom	Dagenham	A1	RM9	37	F	United Kingdom	United Kingdom		2	Humanist			3	5	6	5	4	3	3	3	4	5	4	1						7			1	1	3	5	6	6	6	6	6	6	5	5
General	2118				United Kingdom	Streatham	H1	SW16	20	F	United Kingdom	United Kingdom		2	Muslim		I have not been tested and have no symptoms	4	4	4	4	4	4	4	4	4	4	4	1		3				7			1	1	2	3	6	4	3	1	6	6	5
General	1807				United Kingdom	Sunderland	N6	SR3	28	F	United Kingdom	United Kingdom		3	None			5	5	5	5	4	4	4	4	3	3	3	1						7			1	1	1	1	6	6	6	6	6	6	5	5
General	2012				United Kingdom	Havant	F2	PO9	58	F	United Kingdom	United Kingdom		4	None		I have not been tested and have no symptoms	5	5	5	2	4	2	2	1	2	3	5										1	2	1	2	6	4	6	5	5	6	4	1
General	1768				United Kingdom	Walton-on-thames	N7	KT12	30	M	United Kingdom	United Kingdom		4	None			6	6	7	6	6	6	7	6	6	4	4	1									1	2	1	2	5	5	5	5	5	5	5	3
Mturk	1159				United Kingdom				22	F	United Kingdom	United Kingdom		3	None		I have not been tested and have no symptoms	4	4	4	4	4	4	4	4	4	4	4	1						7			1	3	1	5	5	5	5	5	5	5	2	2
General	2022				United Kingdom	Milton Keynes	I6	MK8	29	M	United Kingdom	United Kingdom		3	None		I have not been tested and have no symptoms	6	6	7	4	2	5	3	2	5	5	5										1	2	1	1	4	4	4	4	5	4	7	5
General	1946				United Kingdom	Chippenham	P8	SN14	28	F	United Kingdom	United Kingdom		3	None		I have not been tested and have no symptoms	6	6	7	5	6	5	5	5	3	5	6	1						7			1	3	2	4	6	6	6	6	5	6	7	3
General	1742				United Kingdom	Shoreham-by-sea	P6	BN43	29	F	United Kingdom	United Kingdom		3	None			5	4	5	5	4	4	5	2	2	1	1										1	1	1	3	3	3	4	5	5	4	3	4
General	1942				United Kingdom	Worthing	P6	BN13	39	F	United Kingdom	United Kingdom		3	None		I have not been tested and have no symptoms	5	5	2	2	2	2	2	2	3	2	3	1						7			1	1	1	3	5	5	5	5	5	5	2	2
General	1978				United Kingdom	Eastbourne	E2	BN21	58	M	United Kingdom	United Kingdom		2	None		I have not been tested and have no symptoms	5	6	6	6	5	4	5	4	2	4	4	1						7			1	1	1	5	6	6	6	6	6	6	3	3
General	1903				Netherlands	Den Haag	11	2564	28	F	United Kingdom	Netherlands		3	None		I have not been tested and have no symptoms	5	5	3	4	3	2	4	3	3	4	3	1									1	2	1	2	5	5	5	5	5	5	2	2
General	1901				United Kingdom	Henfield	P6	BN5	20	F	United Kingdom	United Kingdom		3	None		I have not been tested but I think I have symptoms	6	5	4	4	3	6	3	2	4	4	6	1						7			1	1	1	2	5	4	4	6	6	6	0	0
General	1950				United Kingdom	Consett	D8	DH8	21	F	United Kingdom	United Kingdom		3	None		I have not been tested and have no symptoms	1	5	5	5	2	2	2	2	1	1	1	1									1	2	1	1	5	4	5	5	5	6	1	2
General	1896				United Kingdom				25	F	United Kingdom	United Kingdom		2	None		I have not been tested and have no symptoms	4	6	4	7	3	3	2	2	2	2	2	1		3				7		9	2	5	4	4	3	5	5	5	5	5	3	5
General	1880				United Kingdom				48	F	United Kingdom	United Kingdom		2	None		I have not been tested and have no symptoms	4	4	4	4	4	4	4	4	4	4	4							7			1	1	3	2	4	4	4	4	4	4	5	5
General	2005				United Kingdom	Bristol	B7	BS5	28	M	United Kingdom	United Kingdom		2	None		I have not been tested and have no symptoms	2	2	2	1	2	2	1	2	2	1	1										1	2	1	4	3	3	3	5	6	6	1	1
General	1859				United Kingdom	Northolt	D9	UB5	44	M	United Kingdom	United Kingdom		4	Other	Alevi	I have not been tested and have no symptoms	4	4	5	4	3	3	3		2	2	3	1									1	1	1	5	5	5	6	5	6	5	1	0
General	1818				United Kingdom	Cheltenham	E6	GL52	18	F	United Kingdom	United Kingdom		2	Other	Pagan		5	3	3	3	2	3	3	1	2	1	1										1	1	1	1	6	6	6	6	6	6	0	0
General	1891				United Kingdom	Leicester	H4	LE8	60	M	United Kingdom	United Kingdom		4	Protestant		I have not been tested and have no symptoms	6	6	6	5	5	4	4	1	4	5	3	1						7			1	3	3	1	5	5	5	4	5	5	5	3
General	1838				United Kingdom	Wanstead	K8	E11	20	F	United Kingdom	United Kingdom		3	Protestant			5	5	6	5	3	3	5	3	2	5	5	1				5		7			2	2	1	4	6	6	6	6	6	6	2	3
General	1829				France	Chevry	B9	1170	64	F	United Kingdom	France		4	Protestant			2	2	1	2	1	1	1	1	1	1	1	1									3	2	3	4	3	5	3	3	5	5	5	4
General	1935				United Kingdom	Derby	D2	DE22	64	M	United Kingdom	United Kingdom		4	Protestant		I have not been tested and have no symptoms	3	5	4	5	4	1	3	2	1	1	4	1									1	1	1	3	5	4	5	4	6	5	4	2
General	1816				United Kingdom	York	Q5	YO10	45	F	United Kingdom	United Kingdom		4	Spiritual but not religious			3	5	5	3	1	1	3	1	1	1	1										1	1	1	3	6	4	6	6	6	6	1	0
General	1929				United Kingdom	Telford	O2	TF3	27	F	United Kingdom	United Kingdom		2	Spiritual but not religious		I have not been tested but I think I have symptoms	3	3	2	2	2	2	2	2	4	2	4	1						7			1	1	1	2	5	3	5	5	5	5	3	2
Mturk	1204				United States	Dallas	TX	75204	67	F	United States	United States		3	Church of England/Anglican		I have been tested and it was negative	3	5	5	4	4	5	6	6	5	3	4		2								3	4	4	4	3	5	2	6	4	5	7	6
General	1773				Croatia	Zagreb	21	10000	40	F	Croatia	Croatia		4	Catholic			5	2	2	2	1	1	3	2	1	1	1	1									1	2	1	3	5	5	6	6	5	6	3	1
General	2016				Croatia	Zagreb	21	10000	27	F	Croatia	Croatia		4	Atheist		I have not been tested and have no symptoms	3	3	4	1	2	2	2	1	4	1	2	1		3				7			1	2	1	5	3	4	4	6	5	6	2	0
General	1836				Croatia	Zagreb	21	10000	32	F	Croatia	Croatia		4	Atheist			1	1	1	1	1	1	1	1	1	1	1										1	3	2	5	3	3	3	6	3	6	3	3
Mturk	1324				Australia				54	M	Australia	Australia		2	Agnostic		I have not been tested and have no symptoms	6	6	6	5	5	6	6	4	5	6	5	1						7			4	4	4	4	1	3	1	5	4	4	3	5
Mturk	618				Canada				37	M	Canada	Canada		2	Agnostic		I have not been tested and have no symptoms	4	4	7	1	4	4	2	1	1	4	1	1						7			1	1	2	2	5	5	5	5	5	5	2	2
General	1849				Croatia				63	F	Croatia	Croatia		4	Agnostic		I have not been tested and have no symptoms	5	5	4	5	4	4	5	3	2	2	3	1						7			1	3	4	5	5	5	5	5	5	5	1	0
Mturk	1698				Canada	West Kelowna	BC	V1Z	40	F	Canada	Canada		3	Atheist		I have not been tested and have no symptoms	7	7	7	6	5	5	6	4	4	4	4	1						7			1	1	1	3	3	3	5	6	6	5	2	1
Mturk	1556				Canada	Winnipeg	MB	R2K	65	F	Canada	Canada		3	Atheist		I have not been tested and have no symptoms	7	7	7	5	6	5	7	5	2	5	6	1						7			1	1	1	5	3	3	3	6	6	6	1	1
Mturk	1516				Canada	Winnipeg	MB	R3M	62	F	Canada	Canada		3	Atheist		I have not been tested and have no symptoms	4	5	6	3	1	1	2	1	1	1	5	1						7			1	3	1	5	4	2	4	5	5	5	5	0
Mturk	1632				Canada	Winnipeg	MB	R2N	57	F	Canada	Canada		3	Atheist		I have not been tested but I think I have symptoms	7	7	7	7	7	7	7	4	3	4	4										1	2	1	3	5	5	5	5	5	5	6	2
Mturk	854				Canada	Ottawa	ON	K1C	37	M	Canada	Canada		3	Atheist		I have not been tested and have no symptoms	6	6	7	6	5	6	6	5	4	5	6	1									2	4	1	3	3	5	5	6	4	5	6	4
Mturk	1589				Canada	Steinbach	MB	R5G	65	M	Canada	Canada		3	Atheist		I have not been tested and have no symptoms	6	7	7	6	6	5	6	4	5	4	4	1						7			1	2	2	2	3	3	4	6	4	3	5	3
Mturk	1588				Canada	Bancroft	ON	K0L	71	M	Canada	Canada		3	Atheist		I have not been tested and have no symptoms	7	7	7	7	3	3	6	1	1	5	5	1									1	1	1	2	5	4	5	5	5	5	2	2
Mturk	633				Canada	Edmonton	AB	T5Y	50	M	Canada	Canada		3	Atheist		I have not been tested and have no symptoms	6	6	7	5	5	5	4	4	4	4	4							7			1	2	2	2	3	3	3	5	5	5	2	3
Mturk	1477				Canada	Coquitlam	BC	V3B	57	M	Canada	Canada		2	Atheist		I have not been tested and have no symptoms	6	6	7	6	5	4	5	2	4	4	4	1						7			1	5	1	5	2	2	4	5	3	4	7	3
Mturk	1619				Canada	Toronto	ON	M6G	23	F	Canada	Canada		3	Atheist		I have not been tested and have no symptoms	5	5	6	5	4	4	5	3	2	4	4	1						7			1	2	1	3	5	5	5	5	5	5	3	1
Mturk	206				Italy	Turin	12	10136	33	F	Italy	Italy		3	Atheist		I have not been tested and have no symptoms	6	6	6	5	5	6	6	6	4	6	6	1						7			1	2	2	5	5	5	5	5	5	5	0	0
General	1794				Australia	Perth	8	6001	32	F	United Kingdom	Australia		2	Atheist			6	6	6	6	5	4	6	4	4	5	5	1						7			1	4	4	5	6	5	6	5	5	6	4	4
Mturk	205				Canada	Dartmouth	NS	B2Y	43	M	Canada	Canada		3	Catholic		I have not been tested and have no symptoms	6	6	6	6	6	6	6	6	5	6	5	1						7			1	4	1	3	5	5	5	5	5	5	3	6
Mturk	70				Canada	Toronto	ON	M6P	34	M	Canada	Canada		3	Catholic		I have not been tested but I think I have symptoms	6	6	6	6	5	6	6	6	6	7	6		2								4	4	4	4	5	5	4	4	4	6	6	8
General	1797				Croatia	Zagreb	21	10000	41	F	Croatia	Croatia		4	Catholic			5	5	6	5	5	5	5	5	2	5	5	1						7			1	1	3	5	5	5	5	5	5	5	6	4
Mturk	1586				Canada	Dartmouth	NS	B2W	48	F	Canada	Canada		3	Humanist		I have not been tested and have no symptoms	6	6	6	6	6	6	6	6	5	5	5										1	1	1	4	4	3	4	4	5	5	4	3
Mturk	2096				Canada	Winnipeg	MB	R3M	68	M	Canada	Canada		3	Humanist		I have not been tested and have no symptoms	4	7	7	6	5	6	7	4	2	4	5	1						7			1	2	4	5	4	3	5	4	5	5	3
General	1973				Vietnam	Ho Chi Minh City	20		25	M	Canada	Canada		3	Humanist		I have been tested and it was negative	5	5	7	4	6	6	6	3	4	1	6	1						7			1	4	2	3	3	3	3	6	4	4	7	0
Mturk	1609				Canada	Oshawa	ON	L1J	35	F	Canada	Canada		3	Humanist		I have not been tested and have no symptoms	6	6	7	5	2	4	4	2	1	4	4	1						7			1	1	1	5	5	5	5	5	5	5	4	4
General	1835				United Kingdom	Bristol	B7	BS5	44	F	United Kingdom	United Kingdom		2	Humanist			6	6	5	5	5	2	3	2	2	2	3	1						7			1	1	1	5	5	5	6	6	4	5	2	2
Mturk	1545				Australia	Brisbane	4	4001	76	M	Australia	Australia		4	None		I have not been tested and have no symptoms	7	7	7	7	6	6	6	5	6	6	6	1		3			6	7			1	2	1	3	3	1	3	6	4	5	5	3
Mturk	1599				Canada	Winnipeg	MB	R2G	66	F	Canada	Canada		2	None		I have not been tested and have no symptoms	6	6	7	6	5	5	5	4	4	4	4	1									1	2	1	4	5	5	5	5	5	5	5	4
Mturk	133				Canada	Toronto	ON	M2N	39	F	Canada	Canada		3	None		I have not been tested and have no symptoms	5	5	7	5	2	2	2	2	2	2	2	1						7			2	3	2	5	5	5	5	5	5	5	2	2
General	1842				Croatia	Zagreb	21	10000	36	M	Croatia	Spain		3	None		I have not been tested and have no symptoms	3	3	2	2	1	1	3	1	4	1	3							7			1	1	1	5	5	4	5	6	6	6	8	0
General	2121				United Kingdom	Lancing	P6	BN15	68	F	United Kingdom	United Kingdom		2	None		I have not been tested and have no symptoms	7	7	7	7	7	7	7	7	5	7	5	1						7			3	3	2	5	3	5	5	6	5	5	2	2
General	1988				Canada	Scarborough	ON	M1C	34	M	Canada	Canada		3	Other	Orthodox Christian	I have not been tested and have no symptoms	5	5	5	5	2	2	3	3	2	3	5	1									3	3	2	3	4	4	4	3	4	4	6	3
Mturk	654				Canada	Niagara Falls	ON	L2G	42	M	Canada	Canada		3	Protestant		I have not been tested and have no symptoms	5	5	7	4	4	5	5	4	2	2	5	1						7			1	3	1	2	5	5	5	5	5	5	3	1
Mturk	1636				Canada	Winnipeg	MB	R3J	30	F	Canada	Canada		3	Protestant	Christian	I have not been tested and have no symptoms	7	7	7	7	7	6	6	6	6	7	6										1	3	4	4	5	5	6	4	5	5	2	1
Mturk	1614				Canada		BC		57	F	Canada	Canada		2	Spiritual but not religious		I have not been tested and have no symptoms	5	6	7	6	6	6	6	5	2	4	5	1						7			1	1	1	1	6	6	6	6	6	6	1	4
Mturk	1702				Canada	Winnipeg	MB	R3B	54	F	Canada	Canada		4	Spiritual but not religious		I have not been tested and have no symptoms	6	6	7	6	6	6	6	6	6	5	6	1									1	3	1	5	5	5	5	5	5	5	2	1
General	1843				Croatia	Sibenik	13	22000	33	F	Croatia	Croatia		3	Spiritual but not religious		I have not been tested and have no symptoms	2	2	5	2	1	4	2	1	1	1	1	1									1	4	1	5	4	4	5	6	5	6	2	2
Mturk	1577				Canada	Winnipeg	MB	R3J	62	F	United Kingdom	Canada		3	Spiritual but not religious		I have not been tested and have no symptoms	6	6	7	6	5	6	6	4	2	6	4	1						7			1	3	3	3	4	4	4	4	4	5	2	1
General	1756				United Kingdom	Harlesden	B5	NW10	32	M	United Kingdom	United Kingdom		3	Agnostic			4	4	5	4	4	3	2	2	2	2	3	1									1	3	1	2	6	6	6	6	6	6	10	0
General	1806				United Kingdom	Chelsea	G4	SW3	80+	F	United Kingdom	United Kingdom		4	Agnostic			6	6	6	5	4	3	5	3	3	5	4	1									1	4	3	4	5	5	5	5	5	5	4	2
General	1772				United Kingdom	Surbiton	G7	KT6	27	M	United Kingdom	United Kingdom		4	Atheist			2	2	2	2	2	4	2	2	1	2	4										1	1	1	4	5	3	5	4	6	5	0	0
Mturk	1514				United Kingdom	Lostwithiel	C6	PL22	49	F	United Kingdom	United Kingdom		2	Atheist		I have not been tested and have no symptoms	3	6	6	4	5	4	6	5	4	5	5	1									1	2	2	5	4	1	4	5	5	5	4	1
General	1909				United Kingdom				52	F	United Kingdom	United Kingdom		3	Church of England/Anglican		I have not been tested but I think I have symptoms	7	7	7	7	7	7	7	6	4	4	5	1						7			1	1	1	5	5	5	5	2	5	6	4	7
General	2114				United Kingdom	Leicester	H4	LE2	73	F	United Kingdom	United Kingdom		4	Church of England/Anglican		I have not been tested and have no symptoms	6	6	6	6	4	3	5	2				1						7			4	1	2	5	5	5	6	5	6	6		2
General	1872				United Kingdom	Bristol	B7	BS20	49	F	United Kingdom	United Kingdom		2	Church of England/Anglican		I have not been tested and have no symptoms	6	6	7	6	5	4	4	5	4	6	6	1									1	4	2	5	6	6	6	6	6	6	5	4
General	2122				United Kingdom	Woking	N7	GU21	56	F	United Kingdom	United Kingdom		3	Church of England/Anglican		I have not been tested and have no symptoms	7	7	7	7	5	4	7	4	5	6	5	1									1	2	2	5	6	6	6	6	6	6
General	2108				United Kingdom	Coalville	H5	LE67	39	M	United Kingdom	United Kingdom		4	Humanist			5	4	5	4	3	3	3	1	1	1	1										1	1	1	3	4	4	4	4	4	4	3	0
General	1855				United Kingdom	Birmingham	A7	B14	26	F	United Kingdom	United Kingdom		4	None		I have not been tested and have no symptoms	6	6	6	6	6	6	5	5	4	4	4	1						7			1	1	1	4	6	6	6	6	6	6	3	3
General	1876				United Kingdom	West Ealing	D9	W13	28	F	United Kingdom	United Kingdom		2	None		I have not been tested and have no symptoms	6	6	6	5	6	5	5	5	3	4	4	1									1	1	1	3	5	5	5	5	5	5	5	5
General	1874				United Kingdom	Basildon	E4	SS13	31	F	United Kingdom	United Kingdom		3	None		I have not been tested and have no symptoms	5	3	5	3	2	3	2	1	3	2	2	1						7			1	5	1	5	5	5	5	6	5	5	5	4
Mturk	1072				United Kingdom	Hull	G6	HU5	35	M	United Kingdom	United Kingdom		2	None		I have not been tested and have no symptoms	5	5	6	5	5	6	6	6	5	5	5	1						7			1	4	1	3	5	5	5	5	5	5	2	2
General	1808				United Kingdom				28	F	United Kingdom	United Kingdom		3	None			7	7	7	7	7	7	6	6	2	6	6	1						7			1	4	1	2	6	6	6	6	6	6	3	3
General	1877				United Kingdom	Coventry	C7	CV2	20	M	United Kingdom	United Kingdom		2	None		I have not been tested and have no symptoms	3	2	2	3	2	2	1	1	1	2	5							7			1	4	1	4	5	2	4	4	5	4	1	1
General	1885				United Kingdom				31	F	United Kingdom	United Kingdom		2	Spiritual but not religious		I have not been tested and have no symptoms	6	6	7	6	5	3	6	2	3	5	5	1						7			1	1	1	4	5	5	5	5	5	5	5	5
Mturk	300				United States	Merced	CA	95348	45	M	United States	United States		3	Agnostic		I have not been tested and have no symptoms	5	5	6	5	5	5	5	5	4	5	4	1						7			1	5	1	4	3	3	4	4	3	3	6	4
Mturk	926				United States	Keller	TX	76244	32	F	United States	United States		3	Agnostic		I have not been tested and have no symptoms	4	3	3	2	3	3	3	3	3	3	3	1						7			1	1	1	5	5	5	5	5	5	5	5	5
Mturk	1687				United States	Woodstock	GA	30188	49	M	United States	United States		4	Agnostic		I have not been tested and have no symptoms	5	6	7	5	5	5	5	4	4	5	5	1									1	3	1	4	5	4	5	5	5	6	4	3
Mturk	241				United States	Dewitt	MI	48820	55	M	United States	United States		3	Agnostic		I have not been tested and have no symptoms	4	4	6	4	3	3	3	1	1	2	4										1	2	2	4	5	5	5	5	5	5	7	2
Mturk	1470				United States	Pflugerville	TX	78660	38	F	United States	United States		3	Agnostic		I have not been tested and have no symptoms	7	6	7	7	6	6	6	6	2	6	6	1									1	3	2	4	6	2	6	6	6	5	7	3
Mturk	1610				United States	White Bluff	TN	37187	64	M	United States	United States		2	Atheist		I have not been tested and have no symptoms	6	6	7	5	4	6	7	3	4	5	5	1						7			1	1	1	3	5	5	5	5	5	5	8	1
Mturk	1496				United States	Chaska	MN	55318	52	M	United States	United States		2	Atheist		I have not been tested and have no symptoms	6	5	7	4	5	5	4	6	4	6	4	1									3	3	3	3	5	4	5	5	5	5	6	4
Mturk	1370				United States	Indianapolis	IN	46214	32	M	United States	United States		3	Atheist		I have not been tested and have no symptoms	5	4	6	2	4	6	2	1	4	3	4										3	3	1	4	3	3	3	5	5	5	6	4
Mturk	1494				United States	Denver	CO	80210	36	F	United States	United States		3	Atheist		I have not been tested and have no symptoms	4	4	2	3	2	2	2	3	2	2	5	1									1	2	1	4	6	5	6	6	5	6	7	4
Mturk	1685				United States	Atlanta	GA	30338	49	M	United States	United States		2	Atheist		I have not been tested and have no symptoms	4	4	6	4	3	4	2	2	4	2	4	1									1	1	1	4	4	3	4	6	5	5	3	1
Mturk	1313				United States	Washington	DC	20003	26	M	United States	United States		3	Atheist		I have not been tested and have no symptoms	6	7	7	6	5	6	6	5	6	5	5	1						7			2	4	3	2	4	4	4	4	4	4	10	4
Mturk	1499				United States	Aurora	CO	80012	31	F	United States	United States		3	Atheist		I have not been tested and have no symptoms	5	4	3	5	3	4	7	1	2	2	7	1									1	1	1	1	4	1	5	6	5	6	7	0
Mturk	1374				United States	Lake Stevens	WA	98258	51	M	United States	United States		3	Atheist		I have not been tested and have no symptoms	6	6	5	5	4	6	6	4	4	5	6	1									1	4	1	3	3	3	3	5	5	5	2	0
Mturk	1719				United States	Portal	GA	30450	42	F	United States	United States		2	Atheist		I have not been tested and have no symptoms	6	5	7	6	4	5	6	3	4	1	6	1						7			1	1	1	5	2	3	4	5	5	3	9	1
Mturk	1564				United States	Opelika	AL	36801	41	F	United States	United States		3	Atheist		I have not been tested and have no symptoms	6	6	7	6	2	2	3	1	2	1	5	1						7			1	1	1	5	2	1	3	6	5	5	3	0
Mturk	2102				United States	Phoenix	AZ	85032	58	M	United States	United States		3	Atheist		I have not been tested and have no symptoms	2	3		3	1	2	1	1	4	2	5										1	3	1	2	3	3	3	5	5	4	4	3
General	1971				United States	Reno	NV	89512	47	M	United States	United States		2	Atheist		I have not been tested and have no symptoms	4	4	4	4	4	4	1	1	1	4	4										1	3	1	4	3	3	4	4	4	4	8	0
Mturk	1555				United States	Billings	MT	59102	30	M	United States	United States		3	Atheist		I have not been tested and have no symptoms	5	6	5	5	4	6	5	2	6	6	5							7			1	4	1	4	4	2	5	6	5	6	0	3
Mturk	1327				United States	Chester	VA	23831	34	F	United States	United States		2	Atheist		I have not been tested and have no symptoms	4	4	3	4	1	2	2	2	1	2	4	1						7			1	3	1	5	3	3	3	6	4	6	3	3
Mturk	1623				United States	Littleton	CO	80127	36	F	United States	United States		4	Atheist		I have not been tested and have no symptoms	4	5	7	4	3	5	3	2	3	2	3	1		3				7			1	2	1	5	5	5	5	5	4	6	7	3
Mturk	1011				United States	Pompano Beach	FL	33063	33	M	United States	United States		4	Buddhist		I have not been tested and have no symptoms	7	7	7	7	7	7	7	7	7	7	7	1			4			7			4	5	2	5	4	4	6	6	3	4	9	9
General	1989				United States	Burke	VA	22015	23	M	United States	United States		3	Buddhist	Zen	I have not been tested and have no symptoms	3	2	5	2	2	4	1	2	2	1	3	1						7			1	2	1	3	5	5	5	5	5	5	5	1
Mturk	577				United States	Chicago	IL	60612	47	F	United States	United States		4	Catholic		I have not been tested and have no symptoms	7	7	7	7	7	7	7	7	5	7	7	1									1	1	1	1	5	5	5	5	5	5	8	4
Mturk	616				United States	Dorchester	MA	2121	28	F	United States	United States		4	Catholic		I have not been tested and have no symptoms	6	6	7	5	5	5	5	5	4	5	4	1						7			1	3	2	5	4	4	4	4	4	4	6	4
Mturk	869				United States	Columbus	OH	43230	41	M	United States	United States		4	Catholic		I have not been tested and have no symptoms	5	3	2	2	2	2	1	1	1	3	3	1						7			1	2	2	4	4	4	4	4	4	4	2	0
Mturk	542				United States	Lynn	MA	1902	63	M	United States	United States		3	Jewish		I have not been tested and have no symptoms	5	5	5	5	4	4	4	2	2	3	3	1									1	1	1	4	4	3	5	6	4	4	8	2
Mturk	649				United States	Boone	NC	28607	43	F	United States	United States		3	Other	Orthodox Christian	I have not been tested and have no symptoms	5	6	7	6	5	6	6	2	2	5	4	1						7			1	2	2	4	5	5	5	5	5	5	6	5
Mturk	726				United States	Columbia	SC	29206	33	F	United States	United States		3	Protestant		I have not been tested and have no symptoms	6	6	6	6	4	4	5	4	2	5	4	1									1	4	3	4	4	5	5	3	4	4	7	3
Mturk	1201				United States	Ephrata	PA	17522	29	M	United States	United States		4	Protestant		I have not been tested and have no symptoms	5	5	6	5	3	3	2	2	2	2	4	1						7			1	2	1	2	4	5	5	2	4	5	8	5
Mturk	968				United States	Woodbridge	VA	22192	55	M	United States	United States		3	Protestant		I have not been tested and have no symptoms	7	7	7	7	7	7	7	7	7	7	7										1	3	2	3	5	5	5	5	5	5	9	9
Mturk	942				Italy				23	M	Italy	Italy		3	Agnostic		I have not been tested and have no symptoms	5	5	5	4	4	4	7	4	4	4	4	1						7			1	2	1	3	5	5	5	5	5	5	2	2
Mturk	1219				India	Coimbatore	25	641028	29	M	India	India		4	Humanist		I have not been tested and have no symptoms	7	7	7	7	7	7	7	7	7	7	7	1				5		7			1	1	1	1	6	6	6	6	6	6	8	8
General	1779				Croatia	Zagreb	21	10000	33	M	Croatia	Croatia		4	Catholic			5	3	3	5	2	3	5	2	1	1	4	1						7			1	4	4	4	3	4	5	5	3	5	1	1
Mturk	280				India	Chennai	25	600002	24	M	India	India		3	Humanist		I have not been tested and have no symptoms	7	6	7	7	6	7	6	5	1	5	6	1		3	4	5		7			4	3	4	5	1	3	4	3	4	2	8	7
Mturk	1708				Canada				45	F	Canada	Canada		3	Agnostic		I have not been tested and have no symptoms	5	5	7	5	4	5	6	4	2	4	4	1						7			1	1	1	5	3	1	3	6	6	6	0	0
Mturk	1392				Canada	Edmonton	AB	T6W	48	F	Canada	Canada		2	Atheist		I have not been tested and have no symptoms	6	5	7	6	5	5	5	5	4	5	4	1						7			1	2	2	4	4	3	4	4	5	5	2	2
Mturk	1670				Canada	Brandon	MB	R7A	39	F	Canada	Canada		4	Atheist		I have not been tested and have no symptoms	6	5	7	5	2	2	5	2	5	4	4										1	3	1	5	3	2	5	6	5	5	3	0
Mturk	1439				Canada	Edmonton	AB	T6R	27	F	Canada	Canada		3	Atheist		I have not been tested and have no symptoms	7	6	6	6	6	4	5	2	1	4	4	1						7			1	1	1	4	4	3	5	6	6	6	1	0
Mturk	544				Canada	Dartmouth	NS	B3B	43	M	Canada	Canada		3	None		I have not been tested and have no symptoms	5	5	6	5	5	5	4	4	4	4	4	1									1	1	2	4	5	5	5	5	5	5	7	4
Mturk	1665				Canada	Calgary	AB	T2A	65	M	Canada	Canada		1	None		I have not been tested and have no symptoms	6	6	7	5	4	5	5	4	4	4	4	1						7			1	5	4	3	3	2	5	6	5	4	4	2
General	1987				United States	Winston-salem	NC	27103	29	M	United States	United States		4	Catholic		I have not been tested and have no symptoms	5	5	5	2	3	3	4	3	3	2	5										1	2	1	3	3	3	4	3	4	3	4	5
Mturk	749				Canada				24	F	Canada	Canada		4	Agnostic		I have not been tested and have no symptoms	6	6	6	6	6	6	6	6	6	6	6	1									1	4	1	5	5	5	6	6	5	5	3	0
Mturk	1378				Canada	Niagara Falls	ON	L2H	41	M	Canada	Canada		2	Atheist		I have not been tested and have no symptoms	6	4	6	5	3	3	4	3	4	4	4	1									1	4	1	3	3	3	5	6	3	4	2	3
Mturk	1637				Canada	Chatham	ON	N7M	30	F	Canada	Canada		3	Atheist		I have not been tested and have no symptoms	2	2	4	2	2	2	2	2	2	2	2										1	1	1	1	5	2	5	5	6	6	0	0
Mturk	1335				Australia	Brisbane	4	4001	70	M	Australia	Australia		4	Atheist		I have not been tested and have no symptoms	7	7	7	6	6	6	7	6	5	4	4	1									3	5	3	5	2	4	4	5	5	4	8	6
Mturk	777				India				26	M	India	India		3	Agnostic		I have not been tested and have no symptoms	3	4	3	3	3	5	5	2	2	2	2	1									1	2	2	4	5	5	5	5	5	5	1	0
Mturk	1119				India	Chennai	25	600002	29	M	India	India		3	Hindu	Hindu	I have not been tested and have no symptoms	7	7	7	7	7	5	7	6	5	7	7				4		6		8	9	3	3	3	5	3	4	4	4	4	4	9	9
Mturk	134				India	Chennai	25	600001	31	F	India	India		3	Spiritual but not religious		I have not been tested and have no symptoms	6	6	7	7	6	6	7	5	6	6	7						6				4	4	3	4	5	5	5	5	5	5	8	9
Mturk	746				Brazil	Belo Horizonte	15	30000	28	F	Brazil	Brazil		3	Evangelical/Pentecostal/Charismatic		I have not been tested and have no symptoms	5	6	4	5	2	3	2	2	5	2	5										1	2	2	1	6	6	6	6	6	6	7	4
Mturk	1156				India	Chennai	25	600008	26	M	India	India		3	Humanist		I have not been tested and have no symptoms	6	6	5	5	5	7	5	5	7	6	6	1				5		7			2	3	2	3	5	5	4	4	4	3	8	9
Mturk	1103				United States	East Brunswick	NJ	8816	28	F	United States	Bhutan		4	Catholic		I have tested positive but I am recovered	2	3	4	5	5	4	3	4	5	6	5									9	2	3	3	4	4	4	2	3	4	5	8	6
General	1771				Croatia				42	F	Croatia	Croatia		4	Agnostic			2	1	4	1	1	2	3	1	1	1	2							7			1	4	2	5	5	5	5	5	4	6	4	3
General	1922				Poland				35	M	Croatia	Croatia		3	Agnostic		I have not been tested and have no symptoms	6	2	2	4	1	1	3	1	1	1	2	1						7			1	1	1	4	5	4	5	5	5	5	1	0
General	1995				Croatia				34	F	Croatia	Croatia		4	Agnostic		I have not been tested and have no symptoms	4	4	4	4	4	4	4	4	4	4	5	1						7			1	3	4	5	5	3	5	5	5	5	3	3
General	1915				Croatia	Zagreb	21	10000	40	M	Croatia	Croatia		4	Atheist		I have not been tested and have no symptoms	2	2	5	2	1	1	1	1	1	1	3	1						7			1	2	1	3	3	2	2	4	5	5	3	0
General	1951				Croatia	Zagreb	21	10000	35	M	Croatia	Croatia		4	Atheist		I have not been tested and have no symptoms	2	1	1	1	1	1	1	1	1	1	1	1						7			1	3	1	5	1	1	1	5	3	3	5	5
General	2014				Croatia	Zagreb	21	10000	53	M	Croatia	Croatia		3	Atheist		I have not been tested and have no symptoms	5	4	4	4	4	3	2	2	2	2	4	1						7			1	1	1	5	3	3	4	4	5	4	3	3
General	1826				Croatia	Zagreb	21	10000	48	M	Croatia	Croatia		2	Atheist			2	3	2	2	1	2	2	1	2	2	3	1						7			1	2	1	5	3	3	4	6	3	3	4	4
General	1918				Croatia	Split	15	21000	34	M	Croatia	Croatia		4	Atheist		I have not been tested and have no symptoms	1	2	2	1	1	2	2	1	2	1	5	1						7			1	2	1	3	3	3	3	4	4	4	5	0
General	1910				Croatia	Zagreb	21	10000	47	M	Croatia	Croatia		4	Atheist		I have not been tested and have no symptoms	4	3	1	2	2	3	1	1	2	1	2	1						7			1	2	1	4	5	5	6	6	5	6	2	1
Mturk	204				Canada				52	F	Canada	Canada		3	Agnostic		I have not been tested and have no symptoms	4	4	7	7	4	4	4	4	4	4	7	1						7			1	1	2	5	5	5	5	5	5	5	3	2
Mturk	797				Italy	Verona	20	37138	27	M	Italy	Italy		4	Atheist		I have not been tested and have no symptoms	6	5	5	5	5	6	4	4	4	4	5	1						7			2	3	1	5	5	5	5	6	4	5	3	2
Mturk	480				Italy	Milan	9	20159	28	F	Italy	Italy		3	Catholic		I have not been tested and have no symptoms	6	6	6	7	5	5	6	6	4	4	5	1						7			1	2	1	3	5	5	5	5	5	5	3	3
Mturk	389				Italy	Padua	20	35121	27	M	Italy	Italy		2	Catholic		I have not been tested and have no symptoms	5	5	6	6	6	5	5	5	4	4	4	1						7			1	4	1	5	3	5	5	5	4	5	6	6
Mturk	1291				India	Coimbatore	25	641018	29	M	India	India		3	Catholic		I have been tested and it was negative	7	6	5	6	6	7	6	5	6	7	7			3		5					3	4	5	3	1	4	1	2	5	6	8	6
Mturk	1591				United States	Spotsylvania	VA	22551	75	M	United States	United States		4	None		I have not been tested and have no symptoms	5	7	7	4	4	4	4	2	2	2	4										1	2	2	3	2	1	2	6	5	5	6	4
Mturk	404				India	Chennai	25	600006	28	M	India	India		4	None		I have been tested and it was negative	6	6	6	6	5	6	5	6	7	6	6	1	2	3		5		7	8	9	3	3	4	4	4	3	3	4	3	4	10	9
Mturk	1263				Brazil	Barueri	27	6400	23	M	Brazil	Brazil		3	Evangelical/Pentecostal/Charismatic		I have been tested and it was negative	1	3	1	1	1	1	1	1	3	2	5	1		3				7			1	3	1	1	1	6	6	6	3	6	0	3
General	1765				Croatia	Zagreb	21	10000	34	F	Croatia	Croatia		4	Catholic			2	5	4	4	2	3	5	1	4	1	5							7			1	1	1	3	5	5	5	5	5	5	5	0
Mturk	511				Spain	ElgÃ³ibar	59	20870	20	M	Spain	Spain		3	Catholic		I have not been tested and have no symptoms	6	7	7	7	6	6	7	7	6	7	7					5					4	4	5	4	6	5	5	6	5	6	9	10
General	1949				Croatia	Zagreb	21	10000	28	F	Croatia	Croatia		4	Catholic		I have not been tested and have no symptoms	5	2	1	1	1	1	1	1	1	1	1	1		3	4			7			1	5	1	5	3	5	5	5	5	5	5	5
Mturk	1622				United States	West Chester	OH	45069	54	F	United States	United States		3	Atheist		I have not been tested and have no symptoms	3	4	3	4	2	2	4	1	1	2	4										1	3	1	3	3	2	4	6	6	5	0	0
Mturk	365				Brazil	Porto Velho	24	78900	24	M	Brazil	Brazil		2	Catholic		I have not been tested and have no symptoms	5	3	3	3	4	3	2	1	4	1	5	1						7			1	1	3	4	5	5	5	5	5	5	4	0
Mturk	477				Brazil				35	F	Brazil	Brazil		3	Agnostic		I have not been tested and have no symptoms	5	5	3	3	2	5	4	1	1	1	3	1						7			1	1	3	5	5	4	5	5	5	5	4	1
Mturk	790				Brazil	Palmas	31	77000	22	M	Brazil	Brazil		2	Protestant		I have not been tested and have no symptoms	3	4	2	1	1	2	4	1	4	4	6	1						7			1	3	1	5	3	5	3	3	5	5	2	2
Mturk	1282				United States	Osseo	MN	55369	40	F	United States	United States		2	Catholic		I have not been tested and have no symptoms	6	6	6	6	6	6	6	6	6	6	6	1									3	3	3	3	5	5	5	5	5	5	8	8
Mturk	1221				Spain				32	M	Spain	Spain		3	Agnostic		I have tested positive and I am not recovered	1	7	1	1	1	1	1	1	7	1	7	1		3				7			1	5	1	1	1	5	5	5	5	5	8	8
Mturk	948				United States	Pittsford	NY	14534	36	F	United States	United States		2	Agnostic		I have not been tested and have no symptoms	5	5	3	5	4	5	4	2	4	4	5	1						7			2	3	3	4	4	4	5	5	5	5	3	1
Mturk	770				United States		OH		40	F	United States	United States		4	Agnostic		I have not been tested and have no symptoms	6	6	6	6	5	5	5	5	2	5	5	1						7			1	5	1	5	5	5	5	5	4	5	7	4
Mturk	1315				United States	Philadelphia	PA	19145	30	F	United States	United States		2	Agnostic		I have not been tested and have no symptoms	5	5	5	5	5	5	5	5	5	5	3										2	5	3	3	6	6	6	6	1	6	5	5
Mturk	782				United States	Fernandina Beach	FL	32034	39	F	United States	United States		4	Agnostic		I have not been tested and have no symptoms	7	7	7	7	7	7	7	7	7	7	7	1		3	4					9	1	5	4	5	2	2	2	6	1	5	9	9
Mturk	1252				United States	Boise	ID	83705	63	M	United States	United States		2	Agnostic		I have not been tested and have no symptoms	6	6	7	6	5	6	6	5	4	5	5	1						7			1	3	4	4	4	5	5	5	4	5	7	4
Mturk	1250				United States	Banning	CA	92220	48	M	United States	United States		3	Agnostic		I have not been tested and have no symptoms	6	6	6	5	6	5	5	5	6	5	5	1						7			1	4	1	3	5	5	5	5	5	5	9	5
Mturk	149				United States	Houston	TX	77489	49	M	United States	United States		2	Agnostic		I have not been tested and have no symptoms	6	7	6	7	5	5	6	5	5	6	5	1						7			2	5	3	4	5	5	5	5	5	5	9	9
Mturk	837				United States	Raleigh	NC	27610	42	M	United States	United States		3	Agnostic		I have not been tested and have no symptoms	6	6	6	5	6	6	6	6	6	6	5										1	3	2	3	5	5	5	5	6	6	9	1
Mturk	573				United States	Cape Coral	FL	33909	63	F	United States	United States		2	Agnostic		I have not been tested and have no symptoms	6	6	6	6	6	6	6	6	6	6	6	1						7			3	3	2	5	3	3	3	3	3	3	5	5
Mturk	268				United States	Belle Vernon	PA	15012	45	F	United States	United States		2	Agnostic		I have not been tested and have no symptoms	5	3	5	2	2	2	2	2	2	2	2	1		3		5		7			1	5	4	4	4	4	4	4	4	4	6	4
Mturk	291				United States	Wiscasset	ME	4578	33	F	United States	United States		3	Agnostic		I have not been tested and have no symptoms	6	5	6	5	6	5	4	5	6	4	5							7			1	1	1	1	6	6	6	6	6	6	9	8
Mturk	561				United States	Windermere	FL	34786	68	M	United States	United States		3	Agnostic		I have not been tested and have no symptoms	7	7	7	7	7	7	7	7	7	7	7	1		3							2	5	1	4	1	5	5	6	5	4	10	9
Mturk	642				United States	Mc Lean	VA	22102	27	F	United States	United States		4	Agnostic		I have not been tested and have no symptoms	5	5	6	4	3	2	2	3	3	4	3	1	2	3	4	5		7			5	5	5	5	2	4	3	3	2	3	10	10
Mturk	93				Germany	Garbsen	6	30823	28	M	United States	Germany		4	Agnostic		I have been tested and it was negative	1	1	1	1	1	1	1	1	1	1	1										1	1	1	3	6	6	6	6	6	6	0	0
Mturk	872				United States	Lehighton	PA	18235	34	M	United States	United States		2	Agnostic		I have not been tested and have no symptoms	4	4	6	2	3	4	3	2	3	2	4	1	2	3	4	5		7		9	3	5	3	4	1	3	3	3	3	3	5	9
Mturk	839				United States	Lawrenceville	GA	30046	35	M	United States	United States		3	Agnostic		I have not been tested and have no symptoms	3	2	1	1	2	1	1	1	1	1	1	1	2	3		5		7			1	5	2	4	1	4	4	4	4	3	3	2
Mturk	1593				United States	Jamestown	NY	14701	35	F	United States	United States		2	Agnostic		I have not been tested and have no symptoms	6	5	6	4	4	6	5	4	2	4	2	1						7			1	3	1	5	4	3	4	5	4	5	6	4
Mturk	1058				United States	Hilliard	OH	43026	72	M	United States	United States		3	Atheist		I have not been tested and have no symptoms	6	6	6	6	5	5	5	5	2	5	4	1		3	4	5		7			1	5	1	5	4	5	5	5	3	5	8	8
Mturk	276				United States	Lexington	KY	40505	24	F	United States	United States		2	Atheist		I have tested positive but I am recovered	3	4	5	4	4	4	4	4	4	4	5	1		3				7			1	3	1	3	3	2	2	6	6	4	9	9
Mturk	907				United States	Sacramento	CA	95835	29	M	United States	United States		3	Atheist		I have not been tested and have no symptoms	4	5	7	5	4	4	4	4	3	5	5	1						7			1	2	1	4	4	3	4	4	4	4	9	2
Mturk	72				United States	Pawleys Island	SC	29585	31	M	United States	United States		3	Atheist		I have not been tested and have no symptoms	6	6	5	7	5	5	6	6	4	6	7	1			4	5		7		9	5	4	5	4	3	4	2	6	3	3	6	4
Mturk	910				United States	High Point	NC	27265	39	F	United States	United States		3	Atheist		I have not been tested and have no symptoms	7	7	7	7	7	7	7	7	7	7	7	1			4			7		9	1	1	1	5	4	4	3	4	1	4	10	10
Mturk	985				United States	Lawrenceville	GA	30046	36	F	United States	United States		3	Atheist		I have not been tested and have no symptoms	1	1	1	1	1	1	1	1	1	1	1	1	2	3	4	5		7	8	9	1	1	1	1	2	6	5	5	5	4	3	3
Mturk	51				United States	Austin	TX	78746	52	F	United States	United States		2	Atheist		I have not been tested and have no symptoms	6	6	7	6	5	5	7	6	6	7	7	1			4	5		7		9	1	5	4	4	5	5	4	5	2	5	6	7
Mturk	1539				United States	Kihei	HI	96753	52	F	United States	United States		4	Atheist		I have not been tested and have no symptoms	7	6	7	7	4	7	7	4	4	6	6	1						7			1	5	5	2	1	3	5	6	4	6	10	3
Mturk	104				United States	Rockwall	TX	75087	30	M	United States	United States		4	Atheist		I have not been tested and have no symptoms	6	6	6	6	6	6	6	6	6	6	5	1						7			3	3	4	3	3	3	3	5	5	5	8	5
Mturk	354				United States	Maumelle	AR	72113	51	F	United States	United States		3	Atheist		I have not been tested and have no symptoms	7	7	7	7	7	7	7	7	7	7	7	1									2	5	1	4	1	6	6	6	2	5	9	9
Mturk	1091				United States	Austin	TX	78723	43	F	United States	United States		3	Atheist		I have not been tested and have no symptoms	2	2	2	2	2	2	2	2	2	2	2	1						7			1	4	3	3	4	4	4	4	4	4	9	4
Mturk	7				United States	Chicago	IL	60623	34	M	United States	United States		3	Atheist		I have not been tested but I think I have symptoms	3	4	3	4	2	3	4	3	4	5	3						6				3	3	2	2	4	4	3	3	2	3	7	6
Mturk	1425				United States	Carlisle	PA	17015	27	M	United States	United States		3	Atheist		I have not been tested and have no symptoms	1	4	7	1	4	1	1	1	1	4	4	1						7			1	3	3	3	4	4	4	6	6	6	7	2
Mturk	1505				United States	Odenville	AL	35120	26	M	United States	United States		2	Atheist		I have not been tested and have no symptoms	5	5	7	2	2	2	2	2	1	6	4	1	2								1	4	1	4	4	1	5	6	4	3	6	3
Mturk	1511				United States	Scottsdale	AZ	85254	29	M	United States	United States		3	Atheist		I have not been tested and have no symptoms	6	5	7	5	3	4	4	2	3	1	5	1						7			1	2	1	1	2	3	3	4	4	4	8	5
Mturk	183				India	Tirupati	2	517101	24	F	India	United States		3	Buddhist		I have not been tested and have no symptoms	7	7	7	7	7	7	7	7	7	7	7	1						7			1	5	5	5	6	6	6	6	6	6	8	8
Mturk	457				United States	Hudson	FL	34669	33	M	United States	United States		2	Buddhist		I have not been tested and have no symptoms	6	6	6	6	6	6	6	6	6	6	6	1								9	2	5	2	4	1	2	1	3	3	3	7	7
Mturk	345				United States	San Diego	CA	92114	46	M	United States	United States		3	Buddhist		I have not been tested and have no symptoms	5	5	6	5	4	4	3	4	3	4	3	1						7			2	4	2	3	2	3	3	4	4	4	5	3
Mturk	838				Brazil	Belo Horizonte	15	30000	59	M	Brazil	Brazil		3	Catholic		I have been tested and it was negative	7	7	7	7	7	7	7	7	7	7	7	1						7			1	5	5	5	1	6	4	1	2	6	10	10
Mturk	77				India	Chennai	25	600017	27	M	India	India		3	Catholic		I have been tested and it was negative	7	7	7	7	7	6	6	6	7	6	7	1		3							5	4	4	5	4	5	4	3	5	4	0	10
Mturk	582				India	Chennai	25	600017	27	M	India	India		3	Catholic		I have been tested and it was negative	7	6	7	7	7	6	6	7	7	6	6	1		3							4	3	5	4	4	6	4	3	4	5	0	10
Mturk	671				United States	Katy	TX	77493	35	M	United States	United States		3	Catholic		I have not been tested and have no symptoms	4	5	5	6	4	5	6	4	5	5	5			3		5					3	3	4	4	5	5	4	4	5	5	8	8
Mturk	1035				United States	Philadelphia	PA	19123	70	F	United States	United States		4	Catholic		I have not been tested and have no symptoms	7	7	7	7	6	6	6	6	4	5	5	1						7			1	4	2	4	3	4	4	4	4	4	6	4
Mturk	800				United States	Hollywood	FL	33029	32	M	United States	United States		3	Catholic		I have been tested and it was negative	5	7	6	5	5	4	3	6	5	4	7			3							5	3	3	4	3	4	5	6	5	4	7	8
Mturk	1027				United States	Hermosa Beach	CA	90254	60	M	United States	United States		3	Catholic		I have tested positive but I am recovered	5	4	5	6	6	5	6	6	7	5	6		2		4			7			3	4	4	4	5	6	4	4	4	5	8	8
Mturk	403				United States	Long Beach	CA	90802	33	M	United States	United States		3	Catholic		I have not been tested and have no symptoms	6	6	6	6	6	6	6	6	6	6	6							7	8		3	3	2	3	1	6	2	2	2	2	8	8
Mturk	347				United States	Salt Lake City	UT	84106	27	M	United States	United States		3	Catholic		I have not been tested and have no symptoms	7	7	7	7	7	7	7	7	7	7	7	1		3		5		7			3	3	3	3	6	6	6	6	6	6	10	10
Mturk	474				United States	Tarzana	CA	91356	56	F	United States	United States		4	Catholic		I have not been tested but I think I have symptoms	6	7	6	5	5	7	6	5	6	7	6	1						7			5	5	4	4	5	6	5	4	5	4	1	1
Mturk	97				India	Chennai	25	600017	27	M	United States	United States		4	Catholic		I have tested positive but I am recovered	7	6	6	7	7	6	7	6	6	5	6							7	8		5	4	4	5	5	5	6	5	6	4	8	8
Mturk	871				United States	Seattle	WA	98111	33	M	United States	United States		3	Catholic		I have been tested and it was negative	6	7	6	7	6	7	6	7	6	6	6			3							4	4	5	5	6	6	5	6	5	6	8	9
Mturk	203				India	Lucknow	36	226003	27	M	United States	United States		3	Catholic		I have not been tested and have no symptoms	6	6	7	6	6	6	7	4	3	3	5		2		4		6			9	5	4	4	4	5	5	3	5	5	5	8	4
Mturk	675				United States	Cedar Rapids	IA	52404	47	F	United States	United States		3	Catholic		I have not been tested and have no symptoms	6	7	5	6	7	6	5	6	7	5	7								8		3	5	4	5	3	6	3	4	5	4	9	8
Mturk	647				United States	Lehigh Acres	FL	33936	25	M	United States	United States		3	Catholic		I have not been tested and have no symptoms	6	5	5	4	2	2	3	1	1	3	2	1	2	3	4	5		7		9	5	5	5	1	1	5	1	1	1	1	6	10
Mturk	525				United States	South Plainfield	NJ	7080	46	F	United States	United States		4	Catholic		I have not been tested and have no symptoms	6	6	6	6	6	6	6	6	4	5	5	1			4			7			1	5	2	4	3	5	4	4	3	4	6	6
Mturk	705				United States				31	M	United States	United States		3	Catholic		I have been tested and it was negative	7	7	7	7	7	7	7	7	7	7	7		2				6		8	9	4	5	5	4	4	3	4	4	3	3	7	8
Mturk	552				United States	San Francisco	CA	94107	41	M	United States	United States		3	Catholic		I have not been tested and have no symptoms	7	6	5	6	7	3	5	6	7	5	4		2								5	3	4	4	4	5	3	5	2	6	7	3
Mturk	568				United States	Seattle	WA	98111	30	M	United States	United States		3	Catholic		I have been tested and it was negative	6	7	7	7	7	6	7	6	6	5	7		2				6				5	5	4	4	1	2	3	2	2	2	6	9
Mturk	646				United States	Phoenix	AZ	85034	49	M	United States	United States		3	Catholic		I have been tested and it was negative	7	7	7	7	7	7	7	7	7	7	7	1				5		7			3	5	3	4	6	6	6	6	6	6	0	0
Mturk	697				United States	Bronx	NY	10452	30	M	United States	United States		3	Catholic		I have not been tested and have no symptoms	6	6	6	6	6	6	7	6	7	6	7					5		7			3	4	4	4	5	6	5	5	5	5	8	8
Mturk	691				United States	Port Allen	LA	70767	35	M	United States	United States		4	Catholic		I have tested positive but I am recovered	7	6	7	6	7	6	7	6	7	6	7					5					4	5	5	4	5	5	6	5	6	4	8	7
Mturk	694				United States	Rhinelander	WI	54501	32	M	United States	United States		3	Catholic		I have tested positive but I am recovered	5	6	5	5	5	2	4	2	3	3	5					5					3	4	4	4	2	4	3	4	2	2	6	6
Mturk	840				United States	Sheffield	PA	16347	32	M	United States	United States		3	Catholic		I have tested positive but I am recovered	5	5	5	5	5	5	4	4	4	4	1					5					2	4	5	5	5	2	4	3	3	5	9	7
Mturk	235				United States	Charleston	SC	29412	27	M	United States	United States		4	Catholic		I have tested positive but I am recovered	6	5	7	7	5	6	4	7	6	7	7		2				6				5	5	4	3	5	6	4	5	4	5	10	10
Mturk	2085				United States	Williamsburg	KY	40769	61	F	United States	United States		2	Catholic			7	7	7	7	7	7	7	7	7	7	7		2								3	5	3	5	1	6	1	1	1	6	5	5
Mturk	2082				United States	Butler	PA	16001	64	F	United States	United States		3	Catholic		I have not been tested and have no symptoms	7	7	7	7	7		7	7	6	6	6	1						7			1	5	4	5	3	6	3	2	4	5	10	10
Mturk	464				United States	Los Angeles	CA	90068	34	F	United States	United States		4	Catholic		I have been tested and it was negative	7	7	7	7	6	6	6	6	6	6	6	1		3				7			3	4	4	5	4	5	4	5	4	4	7	7
Mturk	1077				United States	Canfield	OH	44406	60	M	United States	United States		3	Catholic		I have not been tested and have no symptoms	7	7	7	7	7	7	7	7	7	7	7	1									1	3	1	3	5	5	5	5	5	5	6	4
General	1956								28	M	United States	United States		3	Catholic		I have not been tested and have no symptoms	6	5	7	5	3	5	7	4	4	7	5	1			4						2	5	2	4	1	4	1	4	3	3	6	3
Mturk	1155				India	New Delhi	7	110001	30	M	United States	United States		3	Catholic		I have been tested and it was negative	6	6	6	6	6	6	6	4	6	6	4		2	3	4	5					3	4	4	3	2	2	4	5	3	5	7	5
Mturk	756				United States	Madison	WI	53711	26	F	United States	United States		3	Catholic		I have not been tested and have no symptoms	7	6	5	6	6	5	6	7	4	5	6								8		2	3	4	3	3	3	4	2	2	4	6	6
Mturk	443				United States	Houston	TX	77025	30	M	United States	United States		4	Catholic		I have not been tested and have no symptoms	6	7	6	7	7	7	6	7	6	7	6		2						8		3	5	4	4	1	6	3	2	1	4	6	7
Mturk	387				United States	Memphis	TN	38116	28	M	United States	United States		4	Catholic		I have not been tested and have no symptoms	6	5	7	6	4	5	4	5	6	5	4								8		4	3	4	3	4	5	5	5	5	4	10	10
Mturk	1050				United States	South Yarmouth	MA	2664	74	M	United States	United States		2	Catholic		I have not been tested and have no symptoms	6	6	6	5	5	4	6	5	3	6	6	1		3		5		7		9	3	4	2	3	2	4	4	3	4	3	8	8
Mturk	433				United States	Denver	CO	80203	64	M	United States	United States		3	Catholic		I have not been tested and have no symptoms	6	7	7	6	6	5	6	5	6	6	6	1						7			3	4	3	2	5	6	6	4	5	6	7	9
Mturk	138				United States	Guilford	CT	6437	51	F	United States	United States		4	Catholic		I have been tested and it was negative	5	5	5	5	4	3	4	4	2	4	5	1						7			1	4	2	4	2	5	5	2	4	4	10	9
Mturk	1261				India	Chennai	25	600041	25	M	United States	United States		3	Catholic		I have been tested and it was negative	6	6	6	6	6	5	6	6	5	5	6						6			9	4	3	4	3	5	5	5	5	5	5	6	4
Mturk	446				United States	Crystal Lake	IL	60014	30	M	United States	United States		4	Catholic		I have not been tested and have no symptoms	6	6	7	5	3	3	5	3	4	6	5	1		3				7		9	4	4	2	3	2	5	4	3	4	3	8	6
Mturk	82				United States	Bethlehem	PA	18018	29	M	United States	United States		3	Catholic		I have not been tested and have no symptoms	6	6	6	6	6	5	6	6	2	5	6	1						7			2	5	1	1	2	4	4	4	3	4	9	6
Mturk	1153				United States	Cleveland	AL	35049	55	M	United States	United States		2	Catholic		I have not been tested and have no symptoms	6	7	7	6	6	6	7	6	2	3	4	1				5		7	8		5	3	4	1	2	6	4	2	6	6	10	10
Mturk	509				United States	De Kalb	MS	39328	31	M	United States	United States		3	Catholic		I have not been tested but I think I have symptoms	5	4	6	5	5	6	5	6	4	6	6						6				4	3	4	3	5	5	4	4	3	5	8	7
Mturk	115				United States	Hercules	CA	94547	32	M	United States	United States		3	Catholic		I have tested positive but I am recovered	5	7	6	4	7	5	6	6	4	7	5						6				4	5	3	4	4	3	5	4	6	6	7	8
Mturk	1218				United States	Honolulu	HI	96816	39	M	United States	United States		3	Catholic		I have been tested and it was negative	5	4	6	6	6	5	5	6	6	5	5		2					7	8		4	4	3	3	4	5	4	4	4	4	9	8
Mturk	2083				United States	Los Angeles	CA	90014	27	M	United States	United States		3	Catholic		I have been tested and it was negative	6	7		7	5	6	5	6	7	6	5							7	8		3	5	4	4	5	6	3	4	3	5	8	8
Mturk	783				United States	Chicago	IL	60605	25	M	United States	United States		3	Catholic		I have not been tested but I think I have symptoms	6	4	2	4	3	4	3	3	6	2	4								8		5	4	2	5	2	3	3	3	6	2	10	10
Mturk	159				United States	Wynnewood	PA	19096	31	M	United States	United States		3	Catholic		I have not been tested and have no symptoms	7	6	5	7	5	6	7	7	6	7	6						6			9	5	4	4	4	6	4	5	4	5	6	7	8
Mturk	560				United States	Natchitoches	LA	71457	66	F	United States	United States		2	Catholic		I have not been tested and have no symptoms	7	7	7	7	7	7	7	7	7	7	7	1									3	1	1	5	4	6	6	6	6	6	10	10
Mturk	751				United States	Inverness	FL	34450	78	M	United States	United States		2	Catholic		I have not been tested and have no symptoms	7	7	7	7	7	7	7	7	7	7	7	1						7			2	5	2	5	2	6	4	2	1	2	7	8
Mturk	322				United States	Linden	NJ	7036	30	M	United States	United States		4	Catholic		I have been tested and it was negative	5	6	5	7	5	4	5	5	6	7	6		2							9	5	4	2	5	5	6	4	6	5	5	2	2
Mturk	626				United States	Denver	CO	80202	45	M	United States	United States		3	Catholic		I have been tested and it was negative	7	7	7	7	7	5	7	7	7	7	7		2								5	5	1	1	6	6	1	1	4	4	10	10
Mturk	1025				United States	Oceanside	CA	92058	28	M	United States	United States		2	Catholic		I have been tested and it was negative	5	6	6	6	5	6	6	7	6	7	6	1	2	3	4	5	6		8	9	3	4	4	4	2	4	2	5	2	2	7	7
Mturk	929				United States	Las Vegas	NV	89119	25	M	United States	United States		3	Catholic		I have not been tested and have no symptoms	4	6	3	3	6	2	5	3	4	3	2						6				2	4	3	1	4	3	3	2	3	5	9	9
Mturk	37				United States	Commerce Township	MI	48382	32	M	United States	United States		3	Catholic		I have not been tested and have no symptoms	4	4	5	4	4	3	4	3	4	4	4	1	2	3		5	6	7	8		3	3	3	3	1	5	2	1	3	1	10	10
Mturk	604				United States	West Babylon	NY	11704	28	M	United States	United States		3	Catholic		I have not been tested and have no symptoms	5	5	5	5	5	4	5	5	3	3	3	1		3				7			1	5	2	5	3	6	2	2	3	5	8	8
Mturk	401				United States	Miami	FL	33102	49	M	United States	United States		4	Catholic		I have tested positive but I am recovered	7	7	7	7	7	7	7	7	7	7	7				4				8		4	5	5	5	3	6	4	4	5	4	2	2
Mturk	831				United States	Elgin	IL	60123	43	F	United States	United States		4	Catholic		I have not been tested and have no symptoms	6	6	6	5	5	5	4	4	5	5	3	1			4	5		7			1	5	5	2	1	5	5	3	2	4	9	10
Mturk	390				United States				25	M	United States	United States		3	Catholic		I have not been tested but I think I have symptoms	5	6	5	3	4	3	5	5	3	5	7	1									4	5	4	4	2	6	4	3	5	3	10	10
Mturk	1188				United States	Dickinson	TX	77539	31	F	United States	United States		3	Catholic		I have not been tested and have no symptoms	6	6	6	5	5	5	6	5	4	6	4	1		3		5		7			1	5	2	5	1	6	3	2	4	4	8	9
Mturk	1189				United States	Hoffman Estates	IL	60169	46	F	United States	United States		2	Catholic		I have not been tested and have no symptoms	5	5	5	4	4	4	3	3	2	4	4	1						7			3	3	1	5	4	5	5	3	4	5	8	8
Mturk	9				United States	Fort Worth	TX	76179	39	F	United States	United States		3	Catholic		I have not been tested and have no symptoms	7	7	7	7	7	7	7	7	7	7	7	1						7			4	5	1	5	2	6	4	5	4	6	10	10
Mturk	526				United States	Troutdale	OR	97060	63	F	United States	United States		3	Catholic		I have not been tested and have no symptoms	7	7	7	7	6	7	7	7	4	6	6	1									1	4	1	4	5	5	5	5	5	5	9	9
Mturk	773				United States	Santa Ana	CA	92704	38	M	United States	United States		3	Catholic		I have not been tested and have no symptoms	6	6	7	7	6	5	5	6	4	3	3	1									4	4	2	5	3	6	6	6	4	4	8	7
Mturk	1097				United States	Roanoke	VA	24015	51	M	United States	United States		3	Catholic		I have not been tested and have no symptoms	7	7	7	7	7	7	7	6	4	6	6	1						7			2	5	2	2	4	5	5	3	5	5	10	10
Mturk	459				United States	Newburgh	IN	47630	41	M	United States	United States		4	Catholic		I have not been tested and have no symptoms	7	7	7	7	5	5	5	5	4	5	5	1		3							2	5	1	3	4	6	6	3	6	6	4	8
Mturk	628				United States	Whippany	NJ	7981	66	M	United States	United States		2	Catholic		I have not been tested and have no symptoms	6	6	6	6	3	3	3	2	3	3	5	1						7			4	4	1	1	5	5	5	5	5	5	8	8
Mturk	329				United States				29	M	United States	United States		3	Catholic		I have not been tested and have no symptoms	6	7	7	6	6	6	7	7	6	6	6	1		3	4	5		7			5	5	5	5	3	6	5	3	3	4	2	1
Mturk	128				United States	Sterling Heights	MI	48312	35	M	United States	United States		3	Catholic		I have not been tested and have no symptoms	6	6	5	7	5	6	6	4	3	4	4							7	8		2	4	3	2	4	4	5	4	3	5	6	10
Mturk	1087				United States				32	M	United States	United States		3	Catholic		I have not been tested and have no symptoms	6	6	7	6	4	4	6	4	5	6	4	1			4	5		7	8	9	3	5	3	3	2	5	5	3	3	5	10	9
Mturk	461				United States	Pittsburgh	PA	15215	30	M	United States	United States		3	Catholic		I have not been tested and have no symptoms	5	5	4	4	5	4	4	4	4	4	4		2								3	3	3	3	4	4	4	4	4	4	5	5
Mturk	935				United States	Roseville	CA	95747	43	F	United States	United States		3	Catholic		I have not been tested and have no symptoms	6	6	7	6	6	6	6	6	4	6	4	1						7			2	5	3	2	4	5	5	4	3	5	8	8
Mturk	490				United States	Orlando	FL	32804	30	F	United States	United States		3	Catholic		I have not been tested and have no symptoms	6	7	6	5	6	4	5	6	5	4	5		2								2	4	3	5	3	6	4	4	5	5	7	2
Mturk	512				United States	Upton	MA	1568	41	F	United States	United States		2	Catholic		I have not been tested and have no symptoms	6	6	6	6	6	5	5	6	2	5	4	1						7			1	5	1	5	3	5	4	2	3	4	9	8
Mturk	429				United States	Duluth	GA	30097	42	F	United States	United States		3	Catholic		I have not been tested and have no symptoms	5	7	6	5	7	6	5	4	5	6	7		2								5	3	4	4	5	5	4	5	6	4	8	9
Mturk	711				United States				35	F	United States	United States		3	Catholic		I have not been tested and have no symptoms	7	6	5	6	4	5	6	7	6	5	6	1									4	3	4	5	5	5	6	4	5	4	9	9
Mturk	623				United States	Baltimore	MD	21215	31	M	United States	United States		2	Catholic		I have not been tested and have no symptoms	5	6	7	5	6	4	5	6	3	4	4	1						7			3	5	2	2	4	4	4	4	3	3	7	4
Mturk	244				United States	Roswell	GA	30075	42	M	United States	United States		4	Catholic		I have not been tested and have no symptoms	7	7	7	7	7	7	7	7	7	7	7	1		3	4	5					2	2	1	4	6	6	6	6	6	6	7	7
Mturk	1123				United States	Quarryville	PA	17566	28	M	United States	United States		3	Catholic		I have not been tested and have no symptoms	5	6	6	7	7	4	5	5	7	6	4		2				6		8		4	4	3	3	5	5	4	6	5	4	8	9
Mturk	679				United States	Carrollton	TX	75007	48	F	United States	United States		4	Catholic		I have been tested and it was negative	6	7	6	7	6	5	6	7	7	6	7					5					5	4	3	4	6	6	4	5	5	4	2	1
Mturk	662				United States	Lyons	MI	48851	31	F	United States	United States		3	Catholic		I have not been tested and have no symptoms	6	6	6	6	6	6	6	4	6	6	6	1		3	4			7			3	4	2	1	2	5	5	2	3	5	10	10
Mturk	358				United States	Shell Rock	IA	50670	32	M	United States	United States		3	Catholic		I have tested positive and I am not recovered	3	6	5	6	3	5	6	7	6	5	4		2								4	2	3	1	4	4	3	5	5	6	7	8
Mturk	314				United States	Brookline	MA	2445	26	M	United States	United States		4	Catholic		I have not been tested but I think I have symptoms	7	7	7	7	6	5	6	6	5	6	6										1	5	1	3	5	5	5	5	5	5	6	4
Mturk	1036				United States	Seattle	WA	98117	33	F	United States	United States		3	Catholic		I have not been tested and have no symptoms	7	6	6	7	6	6	7	7	6	7	7	1		3		5		7		9	4	4	5	5	3	6	4	4	3	5	9	8
Mturk	939				United States				29	F	United States	United States		4	Catholic		I have not been tested and have no symptoms	5	6	7	6	5	6	7	6	7	6	7							7		9	5	4	4	5	5	5	5	6	6	4	9	10
Mturk	327				United States				30	F	United States	United States		4	Catholic		I have tested positive but I am recovered	6	5	6	6	6	5	7	6	6	7	6								8		5	4	4	5	2	6	4	5	3	5	9	9
Mturk	888				United States	Seattle	WA	98111	62	M	United States	United States		4	Catholic		I have tested positive but I am recovered	6	5	6	7	6	5	7	6	7	6	7						6				4	5	5	4	5	3	4	6	4	5	10	10
Mturk	735				United States	Seattle	WA	98111	61	M	United States	United States		4	Catholic		I have not been tested and have no symptoms	5	5	5	5	5	6	5	6	5	5	6	1		3							4	3	3	4	4	5	2	2	5	5	8	8
Mturk	1134				United States	Winston-salem	NC	27106	43	M	United States	United States		3	Catholic		I have not been tested and have no symptoms	5	5	5	4	5	4	5	4	4	5	6	1						7			1	2	1	3	3	3	4	6	5	5	8	3
Mturk	150				United States	Seattle	WA	98111	40	M	United States	United States		3	Catholic		I have not been tested and have no symptoms	7	6	5	6	7	6	5	6	5	6	7							7			5	4	5	4	4	6	5	4	4	5	8	9
Mturk	1209				United States	Yorba Linda	CA	92887	39	F	United States	United States		2	Catholic		I have not been tested and have no symptoms	3	5	6	2	3	5	3	3	3	5	5	1				5		7			3	2	1	1	5	6	6	6	6	6	9	9
Mturk	1136				United States	Walnut Creek	CA	94596	54	M	United States	United States		3	Catholic		I have tested positive but I am recovered	7	7	6	7	7	7	6	7	6	7	7		2								4	5	5	5	6	5	6	6	6	5	6	5
Mturk	1258				United States				28	M	United States	United States		3	Catholic		I have tested positive but I am recovered	5	7	4	5	6	5	7	6	6	5	7		2					7			5	3	4	5	6	4	5	4	5	6	9	7
Mturk	677				United States	San Diego	CA	92101	32	M	United States	United States		3	Catholic		I have been tested and it was negative	7	6	6	6	5	5	6	5	6	6	7	1		3		5		7	8		4	3	4	4	2	5	2	4	3	4	3	3
Mturk	903				United States	Atlanta	GA	30301	28	M	United States	United States		3	Catholic		I have not been tested and have no symptoms	7	7	7	7	7	7	7	7	7	7	7		2				6		8		5	5	5	5	5	6	5	6	5	6	10	10
Mturk	473				United States	Phoenix	AZ	85008	27	M	United States	United States		4	Catholic		I have tested positive and I am not recovered	6	6	5	6	5	5	4	4	5	5	6			3	4					9	4	3	3	4	4	4	5	4	5	5	7	8
Mturk	863				United States	Savannah	GA	31419	34	M	United States	United States		4	Catholic		I have not been tested and have no symptoms	7	6	5	6	7	6	5	6	7	6	6									9	5	4	4	5	1	5	1	6	5	6	10	9
Mturk	656				United States	Waller	TX	77484	32	M	United States	United States		3	Catholic		I have not been tested and have no symptoms	6	5	6	6	6	5	6	6	5	6	5								8		4	4	4	5	3	5	3	4	3	4	7	8
Mturk	841				United States	Sioux Falls	SD	57105	57	F	United States	United States		3	Catholic		I have tested positive but I am recovered	4	3	6	5	6	2	4	3	6	4	5		2								4	4	3	2	2	3	3	5	6	4	2	4
Mturk	719				United States	San Jose	CA	95148	26	F	United States	United States		3	Catholic		I have been tested and it was negative	7	7	7	7	7	7	7	7	7	7	7						6			9	2	4	4	5	4	5	5	5	4	4	3	8
Mturk	1154				United States	Canfield	OH	44406	46	F	United States	United States		3	Catholic		I have not been tested and have no symptoms	5	7	5	6	5	7	6	5	6	5	6						6				4	4	5	5	4	6	5	5	4	5	9	8
Mturk	891				United States	Seattle	WA	98111	25	F	United States	United States		3	Catholic		I have not been tested and have no symptoms	7	7	7	7	7	7	7	7	7	7	7		2						8		1	4	1	5	1	6	6	5	4	4	10	10
Mturk	253				United States	Phoenix	AZ	85027	32	M	United States	United States		3	Catholic		I have not been tested and have no symptoms	6	7	4	5	4	5	7	4	5	5	4		2								4	3	4	3	4	5	3	4	3	4	6	5
Mturk	601				United States	Miami	FL	33129	28	M	United States	United States		3	Catholic		I have not been tested and have no symptoms	7	7	7	7	7	7	7	7	7	7	7	1		3				7			1	5	1	5	4	5	5	5	4	5	10	10
Mturk	362				United States	Columbia	SC	29229	34	F	United States	United States		3	Catholic		I have tested positive but I am recovered	6	7	5	6	5	6	7	6	6	5	6					5					4	4	5	5	5	4	6	4	5	5	8	8
Mturk	1305				United States	Glen Burnie	MD	21061	32	F	United States	United States		4	Catholic		I have tested positive but I am recovered	5	6	5	6	5	6	7	6	5	6	7					5					5	4	4	5	5	5	4	6	4	5	8	8
Mturk	610				United States	Philadelphia	PA	19124	40	M	United States	United States		4	Catholic		I have been tested and it was negative	7	6	7	7	7	6	7	6	5	6	7							7	8		5	5	4	4	5	1	4	5	3	4	9	9
Mturk	2073				United States	Chino	CA	91710	51	M	United States	United States		3	Catholic		I have been tested and it was negative	6	5	6	5	6	5	5	6	5	4	5		2				6		8	9	3		4	3	4	5	4	3	4	3	8	7
Mturk	170				United States	New Orleans	LA	70119	27	M	United States	United States		4	Catholic		I have been tested and it was negative	7	6	5	6	7	6	5	6	6	7	5	1		3				7			4	4	4	5	4	6	6	5	5	6	9	8
Mturk	393				United States	Turlock	CA	95382	37	M	United States	United States		3	Catholic		I have been tested and it was negative	6	5	5	6	6	5	6	5	5	7	6	1						7			3	4	4	4	4	4	5	4	5	5	6	7
Mturk	90				United States	Fremont	CA	94536	30	M	United States	United States		4	Catholic		I have been tested and it was negative	6	6	6	6	6	5	6	5	5	6	6		2				6			9	2	2	2	4	5	5	5	2	5	4	7	7
Mturk	207				India	Chennai	25	600017	27	M	United States	United States		4	Catholic		I have been tested and it was negative	6	7	7	7	7	6	7	5	6	7	7				4		6			9	5	4	2	5	5	6	2	2	3	5	10	9
Mturk	413				United States	New York	NY	10013	43	F	United States	United States		3	Catholic		I have been tested and it was negative	4	6	5	7	5	4	6	5	7	6	7	1					6				3	4	2	5	5	6	6	4	5	4	9	10
Mturk	820				United States	Greenwood	MS	38930	28	M	United States	United States		3	Catholic		I have been tested and it was negative	5	6	5	7	6	7	6	5	5	6	7	1			4		6				5	4	5	4	5	6	4	4	5	4	8	8
Mturk	894				United States	Maple Heights	OH	44137	47	F	United States	United States		3	Catholic		I have been tested and it was negative	5	7	6	5	5	6	7	4	5	5	6			3							4	4	5	3	5	5	4	6	5	6	7	9
Mturk	585				United States	North Hills	CA	91343	61	M	United States	Croatia		3	Catholic		I have been tested and it was negative	5	6	7	6	5	6	7	6	5	6	7		2						8	9	4	4	4	5	6	5	5	5	4	5	9	10
Mturk	352				India	Chennai	25	600005	27	M	United States	United States		3	Catholic		I have been tested and it was negative	6	7	6	6	6	5	2	4	5	6	7					5		7			4	5	4	4	2	6	5	5	4	5	8	8
Mturk	579				United States	San Antonio	TX	78247	40	M	United States	United States		3	Catholic		I have not been tested and have no symptoms	7	7	7	7	6	7	7	7	5	6	6	1		3		5		7	8		2	3	4	4	3	5	4	4	4	3	7	7
Mturk	699				United States	Rochester	MN	55904	48	F	United States	United States		3	Catholic		I have not been tested and have no symptoms	5	5	5	5	4	4	5	4	4	4	4										1	3	2	4	5	5	5	5	5	5	6	5
Mturk	733				United States	Houston	TX	77088	31	M	United States	United States		2	Catholic		I have not been tested and have no symptoms	7	6	7	7	6	6	6	7	6	7	7	1						7			3	2	2	3	6	6	6	6	6	6	9	9
Mturk	1061				United States	Seattle	WA	98111	41	M	United States	United States		3	Catholic		I have not been tested and have no symptoms	7	7	7	7	7	7	7	7	7	7	7	1						7			2	3	3	4	3	6	4	4	3	4	2	2
General	1966				United States	Baton Rouge	LA	70817	32	M	United States	United States		4	Catholic		I have not been tested and have no symptoms	6	5	6	4	3	4	5	3	1	1	5										1	3	1	3	4	6	4	1	5	5	5	10
Mturk	992				United States	Iowa City	IA	52246	47	F	United States	United States		4	Catholic		I have tested positive and I am not recovered	4	5	4	4	5	5	4	4	4	4	4									9	3	3	4	4	5	4	4	4	4	4	7	9
Mturk	829				India	Chennai	25	600003	30	M	India	India		3	Church of England/Anglican		I have not been tested and have no symptoms	6	6	6	6	6	6	6	6	6	6	6	1	2				6				4	4	2	2	3	6	4	3	4	4	10	9
Mturk	343				United States	Miami	FL	33132	54	F	United States	United States		1	Evangelical/Pentecostal/Charismatic		I have tested positive but I am recovered	2	3	1	5	4	3	2	1	6	5	2				4		6		8		5	2	1	2	2	5	3	6	5	1	8	9
Mturk	758				United States	Florence	AL	35630	65	M	United States	United States		4	Evangelical/Pentecostal/Charismatic		I have not been tested and have no symptoms	7	7	7	7	6	6	7	6	6	7	7										4	5	3	2	5	6	6	5	5	6	9	10
Mturk	312				United States	Miami	FL	33132	41	M	United States	United States		3	Evangelical/Pentecostal/Charismatic		I have not been tested and have no symptoms	7	7	6	6	7	6	6	6	6	5	5					5					3	3	4	5	5	5	5	1	5	5	8	7
Mturk	1277				United States	Huger	SC	29450	57	M	United States	United States		4	Evangelical/Pentecostal/Charismatic		I have not been tested and have no symptoms	7	7	7	7	6	5	7	7	4	5	5	1			4			7			1	5	2	5	6	6	6	6	5	6	9	6
Mturk	1177				United States	Tallahassee	FL	32303	56	M	United States	United States		2	Evangelical/Pentecostal/Charismatic		I have been tested and it was negative	7	7	7	7	7	7	7	7	7	7	7	1						7			1	5	1	4	1	6	6	5	6	6	9	9
Mturk	1010				United States	Canoga Park	CA	91304	66	M	United States	United States		2	Evangelical/Pentecostal/Charismatic		I have not been tested and have no symptoms	7	7	7	7	7	6	7	6	6	7	6	1									3	4	3	3	3	6	6	1	4	5	10	10
Mturk	693				United States	Minneapolis	MN	55427	70	M	United States	United States		3	Evangelical/Pentecostal/Charismatic		I have not been tested and have no symptoms	7	7	7	7	7	7	7	7	7	7	7	1				5		7			3	3	3	3	4	6	6	3	6	6	10	10
Mturk	177				United States	Temple	TX	76504	36	M	United States	United States		4	Evangelical/Pentecostal/Charismatic		I have not been tested and have no symptoms	7	6	6	6	4	5	6	4	4	5	5	1				5		7	8		2	3	2	2	1	6	6	3	4	6	7	7
Mturk	117				United States	Ponte Vedra Beach	FL	32082	69	M	United States	United States		4	Evangelical/Pentecostal/Charismatic		I have not been tested and have no symptoms	6	5	6	6	5	5	6	4	5	5	6	1		3				7			2	5	2	4	2	6	5	3	3	5	10	10
Mturk	1022				United States	Kansas City	MO	64121	73	F	United States	United States		2	Evangelical/Pentecostal/Charismatic		I have not been tested and have no symptoms	7	7	7	7	6	6	7	5	4	5	5	1						7			2	5	1	5	4	5	5	4	5	5	10	10
Mturk	878				United States	Raleigh	NC	27610	56	M	United States	United States		3	Evangelical/Pentecostal/Charismatic		I have not been tested and have no symptoms	7	7	7	7	7	7	7	7	5	6	6	1						7			3	4	1	3	5	5	5	5	5	5	9	9
Mturk	1150				Belize	Spanish Lookout	2		25	M	United States	United States		3	Evangelical/Pentecostal/Charismatic		I have not been tested and have no symptoms	7	7	7	7	7	7	7	7	7	7	7										1	5	1	1	6	6	6	6	6	6	5	5
Mturk	165				United States	Johnson City	TN	37615	72	M	United States	United States		4	Evangelical/Pentecostal/Charismatic		I have not been tested and have no symptoms	6	6	7	5	5	5	4	4	3	3	5	1						7			3	4	1	3	4	6	6	3	4	5	7	4
Mturk	313				United States	Fayetteville	AR	72703	32	F	United States	United States		2	Evangelical/Pentecostal/Charismatic		I have not been tested and have no symptoms	6	6	6	6	5	6	5	5	4	6	5	1						7			1	4	1	2	5	5	5	4	5	5	8	7
Mturk	160				United States	Yelm	WA	98597	62	F	United States	United States		2	Evangelical/Pentecostal/Charismatic		I have not been tested and have no symptoms	6	6	6	5	5	5	5	3	4	5	5	1			4	5	6	7		9	4	5	2	4	1	5	5	2	1	4	10	10
Mturk	331				United States	Philadelphia	PA	19107	29	M	United States	United States		3	Evangelical/Pentecostal/Charismatic		I have been tested and it was negative	5	7	7	6	6	7	6	5	5	6	7		2				6			9	4	5	5	3	4	6	6	5	5	4	0	3
Mturk	583				India	Chennai	25	600118	29	M	United States	United States			Evangelical/Pentecostal/Charismatic		I have been tested and it was negative	6	5	6	5	6	5	7	6	7	6	6						6				5	4	4	4	4	3	4	4	4	3	7	6
Mturk	963				India	Hosur	25	635109	30	M	India	India		3	Humanist		I have not been tested and have no symptoms	3	5	4	5	6	3	6	4	5	5	4	1					6		8	9	2	4	3	3	5	4	4	3	2	3	6	6
Mturk	972				India	Mumbai	16	400070	30	F	India	United States		3	Humanist		I have not been tested and have no symptoms	6	6	7	7	6	7	7	7	7	6	7	1						7			1	4	1	5	1	5	4	4	4	4	3	2
Mturk	1292				United States	Scottsboro	AL	35769	32	O	United States	United States		3	Humanist		I have tested positive but I am recovered	4	6	1	7	5	7	3	4	7	1	5	1									4	4	2	2	4	3	5	4	2	4	10	9
Mturk	374				United States	Saint Cloud	FL	34769	26	M	United States	United States		4	Humanist		I have not been tested and have no symptoms	5	6	7	6	5	6	7	6	6	7	6	1				5		7			5	4	4	5	3	6	3	2	5	5	9	9
Mturk	2099				United States	Puyallup	WA	98373	76	M	United States	United States		3	Humanist		I have not been tested and have no symptoms	6	6	7	7	5	4	5		4	4	5	1				5		7			1	5	1	4	1	2	5	5	5	4	7	7
Mturk	796				United States	Denver	CO	80202	35	O	United States	United States		2	Jewish		I have not been tested and have no symptoms	7	4	1	5	3	5	5	4	1	6	4	1		3		5		7	8		2	1	3	2	3	2	6	2	3	6	10	10
Mturk	420				United States	Charlestown	MA	2129	58	M	United States	United States		4	Jewish		I have not been tested and have no symptoms	7	7	7	6	6	6	6	6	6	6	6	1						7			1	5	1	5	3	5	6	4	3	5	8	1
Mturk	319				United States	Arlington	VA	22201	33	M	United States	United States		3	Jewish		I have not been tested and have no symptoms	6	7	6	6	5	5	6	2	2	2	2										1	4	1	4	2	4	5	3	4	4	6	6
Mturk	44				United States	Alpharetta	GA	30009	50	M	United States	United States		3	Jewish		I have not been tested and have no symptoms	7	7	7	7	7	7	7	7	7	7	7	1	2		4						1	5	3	3	1	6	6	4	1	3	10	10
Mturk	35				United States	Maspeth	NY	11378	36	M	United States	United States		4	Jewish		I have not been tested and have no symptoms	6	6	6	5	5	5	5	5	4	4	4	1						7			2	4	2	4	5	5	5	5	5	5	5	5
Mturk	109				United States	Rye	NY	10580	24	M	United States	United States		3	Jewish		I have not been tested and have no symptoms	4	5	5	4	4	4	5	5	5	4	5	1		3	4	5		7		9	4	3	3	4	2	4	4	4	3	3	5	5
Mturk	178				United States	Ponte Vedra	FL	32081	49	F	United States	United States		3	Jewish		I have not been tested and have no symptoms	5	6	6	6	5	6	6	5	4	4	5	1		3	4			7			4	5	5	4	1	4	6	5	2	4	10	7
Mturk	1224				United States	Leander	TX	78645	51	F	United States	United States		3	Jewish		I have not been tested and have no symptoms	5	5	6	6	5	5	5	5	4	5	5	1						7			3	4	4	3	2	4	4	4	3	5	5	5
Mturk	1127				India	Coimbatore	25	641011	30	M	India	India		3	Muslim		I have been tested and it was negative	5	6	5	4	6	5	4	5	5	6	7				4						4	3	4	5	6	5	4	4	4	3	7	8
Mturk	1167				United States	Los Angeles	CA	90014	27	F	United States	United States		2	Muslim		I have been tested and it was negative	7	1	3	1	2	5	5	3	3	4	1		2		4				8	9	5	1	1	2	1	6	4	1	5	4	9	9
Mturk	593				United States	Saint Charles	MO	63304	34	F	United States	United States		4	None		I have not been tested and have no symptoms	6	6	6	3	5	4	3	3	1	5	5	1		3				7			1	5	2	3	2	5	5	4	3	6	10	10
Mturk	198				United States	Rochester	MI	48307	32	M	United States	United States		3	None		I have not been tested and have no symptoms	6	6	6	6	5	6	6	4	3	6	5	1			4			7			1	5	1	3	3	4	4	4	4	4	6	6
Mturk	1054				United States	Mount Pleasant	MI	48858	49	F	United States	United States		2	None		I have not been tested and have no symptoms	7	7	7	7	4	4	4	4	4	4	4	1									3	3	3	3	6	6	6	6	6	6	5	5
Mturk	648				United States	Peru	IN	46970	32	M	United States	United States		2	None		I have not been tested and have no symptoms	7	7	7	7	7	7	7	7	7	7	7	1		3	4			7		9	1	5	1	3	2	4	1	3	3	4	5	6
Mturk	423				United States	Lake Charles	LA	70601	30	F	United States	United States		2	None		I have not been tested and have no symptoms	5	6	6	4	4	5	6	5	5	6	4										1	4	1	3	5	5	5	5	5	5	5	5
Mturk	602				United States	Rockford	IL	61108	52	M	United States	United States		2	Other	ORTODOX	I have not been tested and have no symptoms	6	6	6	6	5	6	6	5	5	5	5	1				5					5	4	5	5	5	5	5	5	5	5	4	4
Mturk	1135				United States	Fort Laramie	WY	82212	26	F	United States	United States		4	Other	deist (Thomas Paine)	I have not been tested and have no symptoms	6	7	7	7	6	6	6	6	6	6	7	1	2	3		5		7			3	4	2	4	5	5	5	5	5	2	9	5
Mturk	555				United States	Salt Lake City	UT	84106	60	F	United States	United States		2	Other	LDS	I have not been tested and have no symptoms	6	6	6	6	5	5	6	5	2	5	5	1									1	4	1	4	5	6	6	6	6	6	7	7
Mturk	145				United States	Litchfield Park	AZ	85340	60	F	United States	United States		2	Other	greek orthodox	I have not been tested but I think I have symptoms	7	7	7	7	7	7	7	7	7	7	6	1									1	5	4	3	4	5	5	4	5	5	5	9
Mturk	884				United States	Cleburne	TX	76033	74	F	United States	United States		2	Protestant		I have not been tested and have no symptoms	6	6	6	6	6	6	6	6	5	5	5	1						7			1	4	3	5	5	5	5	5	5	5	8	8
Mturk	478				United States	Newark	NY	14513	68	F	United States	United States		2	Protestant		I have not been tested and have no symptoms	6	6	6	6	6	5	6	6	2	6	4	1									1	5	2	4	4	6	6	3	4	6	7	7
Mturk	543				United States	Pottstown	PA	19465	35	F	United States	United States		3	Protestant		I have not been tested and have no symptoms	5	5	5	5	4	5	4	3	2	4	4	1		3	4			7			1	5	1	4	3	4	4	3	3	4	6	6
Mturk	57				United States	Ringgold	GA	30736	34	F	United States	United States		3	Protestant		I have not been tested and have no symptoms	7	7	7	7	7	7	7	7	6	7	7	1						7			1	2	1	4	3	6	5	3	5	4	9	8
Mturk	1211				United States	Charlotte	NC	28227	62	F	United States	United States		3	Protestant		I have not been tested and have no symptoms	7	7	7	7	4	4	7	4	2	2	4										3	3	3	3	6	6	6	6	6	6	10	10
Mturk	1005				United States	Saint Paul	MN	55113	58	M	United States	United States		3	Protestant		I have not been tested and have no symptoms	6	6	7	6	4	5	6	4	2	5	4	1						7			1	3	1	3	5	5	5	5	5	5	8	4
Mturk	586				United States	Henderson	KY	42420	58	F	United States	United States		2	Protestant		I have not been tested and have no symptoms	6	6	7	7	6	6	7	6	6	5	5							7			5	5	4	5	1	6	4	1	1	3	8	8
Mturk	635				United States	Easton	MD	21601	52	F	United States	United States		3	Protestant		I have not been tested and have no symptoms	6	6	6	6	4	6	6	4	4	4	4		2		4	5	6		8	9	1	3	2	5	4	5	5	4	5	5	8	8
Mturk	553				United States	Axtell	TX	76624	49	F	United States	United States		2	Protestant		I have not been tested and have no symptoms	4	3	4	1	1	1	1	1	1	1	1	1		3	4	5		7			5	5	5	2	1	6	6	1	1	3	5	8
Mturk	119				United States	Boston	MA	2109	45	F	United States	United States		3	Protestant		I have not been tested and have no symptoms	7	7	7	7	7	7	7	7	7	7	7	1				5		7			4	5	2	3	4	5	5	5	5	5	4	4
Mturk	67				United States	Fresno	CA	93702	46	M	United States	United States		3	Protestant		I have not been tested and have no symptoms	6	5	6	6	6	6	5	6	6	6	6	1				5		7			4	3	4	4	4	5	5	4	4	5	5	5
Mturk	669				United States	Miami	FL	33132	30	M	United States	United States		3	Protestant		I have not been tested and have no symptoms	7	7	7	7	7	7	7	7	7	7	7						6				5	5	5	5	4	5	4	3	4	4	0	0
Mturk	476				United States	Union	SC	29379	50	M	United States	United States		4	Protestant	CHRISTIAN	I have tested positive but I am recovered	3	4	5	6	4	2	4	5	4	3	4									9	3	3	4	2	2	3	5	4	3	4	7	7
Mturk	989				United States	Stockbridge	GA	30281	24	F	United States	United States		3	Protestant		I have not been tested and have no symptoms	5	5	6	4	2	4	4	4	2	4	5	1						7			1	1	4	5	3	4	4	4	3	4	4	6
Mturk	364				United States	Fremont	CA	94536	33	F	United States	United States		3	Protestant			7	7	7	7	7	7	7	6	6	7	7	1				5		7			1	4	2	4	4	6	5	1	5	6	5	9
Mturk	663				United States	Chicago	IL	60602	30	M	United States	United States		3	Protestant		I have been tested and it was negative	7	7	7	7	6	6	6	6	6	6	6					5					5	5	5	5	5	5	5	5	5	5	2	2
Mturk	176				United States	Anderson	IN	46012	46	F	United States	United States		3	Protestant		I have not been tested and have no symptoms	6	6	6	6	6	6	6	6	4	6	6	1			4			7			3	5	3	4	3	4	4	3	3	3	7	6
Mturk	33				United States	Picayune	MS	39466	33	M	United States	United States		3	Protestant			5	6	7	6	5	6	7	6	6	5	5						6				5	4	4	5	6	4	5	5	6	5	10	10
Mturk	875				United States	Ocoee	FL	34761	42	F	United States	United States		3	Protestant		I have not been tested and have no symptoms	5	6	6	3	5	5	5	5	3	5	5	1						7			1	4	1	4	6	6	6	6	4	6	6	4
Mturk	1042				United States	Caliente	NV	89008	56	F	United States	United States		3	Protestant		I have not been tested and have no symptoms	6	6	6	6	5	6	5	5	5	6	6	1						7			2	4	2	4	3	5	5	5	5	5	7	7
Mturk	515				United States	Erie	PA	16506	37	F	United States	United States		2	Protestant		I have not been tested and have no symptoms	5	5	5	4	4	3	3	4	1	2	2	1						7			1	4	1	3	5	5	5	5	5	5	5	4
Mturk	590				United States	Somerset	PA	15501	53	F	United States	United States		2	Protestant		I have not been tested and have no symptoms	7	7	7	7	7	7	7	7	6	7	7	1									1	5	1	5	5	5	5	5	5	5	6	6
Mturk	1021				United States	Erskine	MN	56535	35	F	United States	United States		3	Protestant		I have not been tested and have no symptoms	6	6	6	6	6	6	6	6	6	6	6	1						7			1	5	1	5	3	5	5	2	4	5	10	6
Mturk	2				United States	Little Elm	TX	75068	32	F	United States	United States		4	Protestant		I have not been tested and have no symptoms	6	6	6	6	5	5	5	5	5	5	5	1						7			3	3	3	4	5	5	5	5	5	5	6	5
Mturk	223				United States	Huntsville	TX	77320	31	F	United States	United States		3	Protestant		I have not been tested and have no symptoms	5	6	6	6	6	6	5	5	5	5	5	1		3	4			7		9	3	4	4	3	1	6	4	2	2	5	6	4
Mturk	1057				United States	High Springs	FL	32643	36	F	United States	United States		3	Protestant		I have not been tested and have no symptoms	6	6	6	6	6	6	6	6	5	6	6	1	2		4	5				9	1	5	2	4	1	6	4	3	1	2	10	10
Mturk	798				United States	Wentzville	MO	63385	31	F	United States	United States		2	Protestant	Christian	I have not been tested and have no symptoms	6	6	6	6	2	5	6	4	5	2	5	1						7			1	3	3	1	3	6	6	3	4	6	10	10
General	2053				United States	Miamisburg	OH	45342	47	M	United States	United States		3	Protestant	Methodist	I have not been tested and have no symptoms	3	5	7	4	6	4	4	4	4	4	4	1									1	5	1	1	2	5	5	2	4	5	8	8
Mturk	211				United States	Montville	NJ	7045	48	M	United States	United States		3	Protestant		I have not been tested and have no symptoms	6	6	6	6	6	6	6	6	6	6	6	1				5		7			3	5	2	2	3	6	5	2	4	6	9	9
Mturk	451				United States	Fort Worth	TX	76133	65	F	United States	United States		3	Protestant		I have not been tested and have no symptoms	6	6	6	6	4	4	6	5	4	4	5	1						7			1	5	3	3	2	5	5	2	4	4	8	8
Mturk	452				United States	Port Gibson	MS	39150	67	F	United States	United States		3	Protestant		I have not been tested and have no symptoms	7	7	7	7	7	7	7	7	3	7	7	1	2	3	4	5		7		9	1	5	3	5	1	6	5	1	2	3	9	10
Mturk	780				United States	Ruskin	FL	33570	72	M	United States	United States		3	Protestant		I have not been tested and have no symptoms	7	7	7	5	7	7	7	5	5	5	5	1						7			3	3	2	3	3	6	5	3	5	5	9	9
Mturk	723				United States	Albany	GA	31721	47	F	United States	United States		2	Protestant		I have not been tested but I think I have symptoms	7	7	7	7	6	6	6	6	6	6	6	1						7			3	5	2	3	5	5	5	5	4	5	7	7
General	2059				United States	Macon	GA	31210	51	F	United States	United States		4	Protestant		I have not been tested and have no symptoms	7	7	7	7	7	7	7	5	5	6	6	1						7			1	4	4	3	5	6	6	2	5	6	6	5
Mturk	419				United States	Spring	TX	77381	39	F	United States	United States		2	Protestant		I have not been tested and have no symptoms	6	6	6	6	6	6	6	6	6	6	6	1									1	4	1	1	2	5	5	5	5	5	10	10
Mturk	105				United States	Atlanta	GA	30327	42	M	United States	United States		2	Protestant		I have not been tested and have no symptoms	7	7	7	7	5	5	5	5	4	7	6		2								5	5	2	1	6	6	6	6	6	6	10	10
Mturk	107				United States	Canton	OH	44709	70	M	United States	United States		3	Protestant		I have not been tested and have no symptoms	7	7	7	7	6	6	6	7	1	6	5	1		3		5		7			3	5	2	4	5	6	6	3	4	4	10	10
Mturk	130				United States				73	M	United States	United States		4	Protestant		I have not been tested and have no symptoms	7	7	7	7	7	7	7	7	7	7	7	1						7			2	4	3	5	3	5	5	4	4	4	9	9
Mturk	264				United States	Waxhaw	NC	28173	45	M	United States	United States		2	Protestant		I have not been tested and have no symptoms	5	5	5	5	4	5	6	4	3	4	6	1	2	3	4			7		9	1	5	4	5	2	4	4	3	3	3	6	5
Mturk	325				United States	Franklin	OH	45005	68	F	United States	United States		2	Protestant		I have not been tested and have no symptoms	7	7	7	7	7	7	7	7	5	5	5	1				5			8		1	1	2	3	5	6	6	3	5	6	10	10
Mturk	415				United States	Orangeburg	SC	29118	33	F	United States	United States		4	Protestant		I have not been tested and have no symptoms	6	7	7	7	6	6	7	5	4	6	7	1									4	5	4	4	5	5	5	4	5	5	9	9
Mturk	608				United States	Dayton	OH	45458	50	F	United States	United States		3	Protestant		I have not been tested and have no symptoms	7	7	7	7	7	7	7	7	7	7	7	1						7			1	5	1	5	3	6	6	3	4	4	10	10
Mturk	620				United States	Mc Lean	VA	22101	34	M	United States	United States		3	Protestant		I have not been tested and have no symptoms	3	5	4	4	3	2	2	3	4	5	4	1									4	3	2	3	4	3	4	2	3	3	6	6
Mturk	1020				United States	Orlando	FL	32801	48	M	United States	United States		4	Protestant		I have not been tested and have no symptoms	7	7	7	7	7	7	7	7	7	7	7	1				5					3	4	2	4	4	6	6	3	5	5	10	10
Mturk	1092				United States	Solon	OH	44139	63	M	United States	United States		3	Protestant		I have not been tested and have no symptoms	6	6	7	7	6	6	6	6	5	7	5	1			4			7			3	4	2	4	3	5	5	3	3	4	8	9
Mturk	1162				United States	Grand Rapids	MI	49525	30	M	United States	United States		3	Protestant		I have not been tested and have no symptoms	7	7	7	7	7	6	6	7	6	6	7	1						7			2	2	2	4	5	5	5	4	5	5	8	9
Mturk	1174				United States	Rougemont	NC	27572	60	F	United States	United States		3	Protestant		I have not been tested and have no symptoms	6	6	6	6	6	6	6	6	6	6	6	1						7			3	5	1	5	3	5	5	1	2	5	10	10
Mturk	1247				United States	Tampa	FL	33602	26	M	United States	United States		3	Protestant		I have not been tested and have no symptoms	6	6	6	6	6	6	6	6	6	6	6										1	2	2	4	6	6	6	4	3	6	10	10
Mturk	845				United States	Apple Valley	CA	92308	34	M	United States	United States		3	Protestant		I have not been tested and have no symptoms	7	7	7	7	7	7	7	7	7	7	7	1		3		5					3	5	1	5	6	6	4	2	4	6	9	9
Mturk	484				United States	Spring Hill	TN	37174	51	F	United States	United States		2	Protestant		I have not been tested but I think I have symptoms	6	6	7	7	3	3	6	5	2	5	6	1		3				7		9	1	5	3	5	1	5	5	2	2	5	10	10
Mturk	1107				United States	Millstone Township	NJ	8510	33	F	United States	United States		4	Protestant	Christian	I have not been tested and have no symptoms	4	5	5	4	4	4	5	3	5	4	4	1			4			7	8	9	4	5	4	3	3	4	4	2	4	4	10	10
Mturk	262				United States	Leipsic	OH	45856	43	M	United States	United States		3	Protestant		I have not been tested but I think I have symptoms	5	5	5	5	4	4	4	4	4	4	4	1									2	3	2	4	5	5	5	5	5	5	6	6
Mturk	981				United States	Baytown	TX	77521	66	F	United States	United States		2	Protestant		I have not been tested and have no symptoms	6	6	6	6	6	4	5	6	1	4	2	1						7			1	4	4	4	3	5	4	4	4	5	9	9
Mturk	1099				United States	New York	NY	10118	53	F	United States	United States		3	Protestant		I have not been tested and have no symptoms	6	6	7	6	6	6	7	6	6	6	6	1									1	5	2	5	2	5	5	3	4	5	9	5
Mturk	1078				United States	Lumberton	NC	28358	57	F	United States	United States		2	Protestant	Christian	I have not been tested and have no symptoms	7	7	7	7	7	7	7	7	6	7	7	1				5		7			3	5	3	5	5	6	5	3	3	6	9	9
Mturk	1276				United States	Nashville	TN	37216	58	F	United States	United States		2	Protestant		I have not been tested and have no symptoms	6	6	7	7	6	6	7	5	2	5	5	1						7			2	4	2	4	3	6	4	3	4	5	8	8
Mturk	670				United States	Concord	MI	49237	47	M	United States	United States		2	Protestant		I have not been tested and have no symptoms	7	7	7	7	7	7	7	7	5	7	7	1				5		7			2	4	2	5	6	6	6	6	6	6	8	9
Mturk	1039				United States	Houston	TX	77095	47	F	United States	United States		2	Protestant		I have not been tested and have no symptoms	5	5	5	5	5	5	5	5	5	5	5										1	5	1	2	2	5	5	5	5	5	8	8
Mturk	143				United States	Concord	NC	28025	42	F	United States	United States		3	Protestant		I have not been tested and have no symptoms	7	7	7	7	3	3	3	3	3	5	5	1									2	5	2	4	4	6	5	3	5	5	10	10
Mturk	1257				United States	Sayre	PA	18840	34	M	United States	United States		3	Protestant		I have not been tested and have no symptoms	6	6	6	6	6	6	6	6	6	6	6	1				5		7			1	4	1	3	5	5	5	5	5	5	8	8
Mturk	283				United States	Morgantown	WV	26508	23	F	United States	United States		3	Protestant		I have not been tested but I think I have symptoms	6	7	6	6	6	7	7	6	5	6	6										1	4	2	3	4	5	4	4	4	5	7	9
Mturk	101				United States	Seattle	WA	98144	65	F	United States	United States		2	Protestant		I have not been tested and have no symptoms	6	6	7	6	4	5	6	4	4	6	4	1						7			5	4	4	2	2	5	4	4	4	5	10	10
Mturk	1063				United States	Granby	MO	64844	49	F	United States	United States		2	Protestant	Christian		6	6	7	5	4	3	4	2	2	4	4	1		3	4			7		9	2	5	2	3	2	6	4	2	2	5	10	10
Mturk	925				United States	Smyrna	TN	37167	36	M	United States	United States		2	Protestant		I have not been tested and have no symptoms	7	7	7	7	7	6	7	6	7	4	6	1									1	4	1	4	3	6	6	4	5	5	8	7
Mturk	516				United States	Mandeville	LA	70471	33	M	United States	United States		3	Protestant	Christian	I have not been tested and have no symptoms	5	5	6	5	5	5	3	5	2	3	3	1								9	2	4	2	4	2	5	5	2	5	5	7	7
Mturk	1045				United States	Bayonne	NJ	7002	53	F	United States	United States		3	Protestant		I have not been tested and have no symptoms	6	7	7	6	5	4	6	5	5	5	6										2	5	2	4	5	6	5	5	4	5	6	6
Mturk	58				United States	Fremont	WI	54940	57	M	United States	United States		3	Protestant		I have not been tested and have no symptoms	2	3	3	3	5	4	4	5	2	3	4	1		3	4	5		7		9	3	3	4	3	3	5	5	1	5	5	9	9
Mturk	879				United States	Valdosta	GA	31602	33	F	United States	United States		3	Protestant		I have not been tested and have no symptoms	6	6	6	6	5	5	5	5	4	5	5	1								9	2	5	2	3	3	5	5	5	3	5	7	7
Mturk	731				United States	Safford	AZ	85546	74	M	United States	United States		2	Protestant		I have not been tested and have no symptoms	7	7	7	7	6	6	7	6	5	7	6	1				5		7			2	3	1	3	2	5	4	2	3	5	9	9
Mturk	1198				United States	Cartersville	GA	30120	46	F	United States	United States		3	Protestant		I have not been tested and have no symptoms	6	6	6	6	5	5	5	5	5	5	5	1		3		5		7	8		1	5	5	5	6	6	6	6	6	6	10	10
Mturk	1281				United States	Edinboro	PA	16412	38	M	United States	United States		4	Protestant		I have not been tested and have no symptoms	7	7	7	7	7	7	7	7	4	7	7	1									1	5	2	4	1	6	6	2	3	5	9	10
Mturk	1070				United States	Peoria	IL	61615	52	M	United States	United States		3	Protestant		I have not been tested and have no symptoms	6	7	7	1	2	3	6	1	1	2	4	1		3	4	5					3	5	1	4	2	6	6	4	3	4	8	10
Mturk	330				United States	Thief River Falls	MN	56701	42	M	United States	United States		3	Protestant		I have not been tested and have no symptoms	5	3	4	6	1	7	6	5	2	3	1	1	2	3	4	5	6	7	8	9	2	5	5	1	2	6	5	1	2	2	10	10
Mturk	821				United States	Batavia	NY	14020	41	M	United States	United States		2	Protestant	Christian, Baptist, learning about the Torah	I have not been tested and have no symptoms	6	6	5	5	4	6	6	3	2	5	5	1						7			2	4	2	4	6	6	6	6	6	6	5	8
Mturk	293				United States	Lemmon	SD	57638	37	F	United States	United States		2	Protestant		I have not been tested and have no symptoms	7	7	7	7	7	7	7	7	7	7	7	1		3	4						5	5	3	4	1	4	1	4	1	4	9	8
Mturk	975				United States	Forest City	NC	28043	31	F	United States	United States		3	Protestant		I have not been tested and have no symptoms	5	5	5	5	5	4	5	5	4	4	5	1						7			1	3	1	3	3	4	4	2	4	5	8	8
Mturk	830				United States	Conyers	GA	30012	42	M	United States	United States		2	Protestant		I have not been tested and have no symptoms	7	5	7	7	3	4	4	1	1	5	5	1			4			7			1	3	1	3	6	6	6	4	6	6	8	1
Mturk	123				United States	Roanoke	VA	24016	54	M	United States	United States		3	Protestant	Christian	I have not been tested and have no symptoms	7	7	7	7	7	7	7	7	7	7	7	1		3	4	5	6	7		9	5	5	1	1	1	6	6	1	1	6	10	5
Mturk	960				United States	Knoxville	TN	37923	59	F	United States	United States		2	Protestant		I have not been tested and have no symptoms	7	7	7	7	7	7	7	4	4	7	7										1	1	1	1	6	6	6	6	6	6	10	10
Mturk	958				United States	Safford	AZ	85546	52	F	United States	United States		2	Protestant		I have not been tested and have no symptoms	6	6	7	7	6	6	6	7	6	7	6	1		3		5		7	8		1	4	1	3	2	6	5	2	4	5	10	9
Mturk	1283				United States	Cleveland	OH	44130	55	F	United States	United States		2	Protestant		I have not been tested and have no symptoms	6	6	6	6	5	4	6	5	3	6	5	1			4			7		9	2	5	4	5	3	4	4	2	3	4	5	4
Mturk	166				United States	Arlington	TX	76017	49	M	United States	United States		3	Protestant		I have not been tested and have no symptoms	5	5	5	4	3	4	4	2	4	4	4	1		3		5		7			1	5	2	3	3	6	4	3	3	4	8	8
Mturk	668				United States	Oakley	KS	67748	30	F	United States	United States		4	Protestant		I have not been tested and have no symptoms	7	7	7	7	7	7	7	7	7	7	7	1			4						2	4	1	4	2	6	4	2	2	5	10	10
Mturk	256				United States	Lombard	IL	60148	46	F	United States	United States		3	Protestant		I have not been tested and have no symptoms	6	5	5	6	6	5	5	6	6	5	4	1				5		7	8		1	2	2	4	4	6	5	4	5	5	8	9
Mturk	1108				United States	Murfreesboro	TN	37130	71	F	United States	United States		2	Protestant		I have not been tested and have no symptoms	7	7	7	7	7	7	7	7	4	6	7	1						7		9	1	4	2	4	3	5	5	3	3	5	10	10
Mturk	172				United States	Saint Peters	MO	63376	37	F	United States	United States		2	Protestant		I have not been tested and have no symptoms	7	7	7	6	6	7	6	5	5	6	6		2						8		4	5	3	4	2	5	3	1	3	5	8	9
Mturk	135				United States	Roxboro	NC	27574	42	M	United States	United States		2	Protestant		I have not been tested and have no symptoms	6	6	6	6	5	6	4	5	4	4	4	1									3	3	2	3	5	5	5	5	5	5	6	2
Mturk	111				United States	Kissimmee	FL	34741	29	M	United States	United States		4	Protestant		I have not been tested and have no symptoms	6	7	7	7	6	6	6	7	6	7	7		2						8		3	4	4	4	3	5	4	4	5	4	8	9
Mturk	892				United States	Charlotte	NC	28277	36	M	United States	United States		3	Protestant		I have been tested and it was negative	7	7	7	7	6	7	7	7	6	6	7		2		4						5	3	4	4	2	6	5	2	3	4	9	9
Mturk	624				United States	Warren	PA	16365	21	M	United States	United States		3	Protestant		I have not been tested and have no symptoms	5	6	7	6	6	7	6	5	6	5	7					5					4	5	5	4	6	5	5	5	4	4	7	7
Mturk	1079				United States	Phoenix	AZ	85009	28	F	United States	United States			Protestant	Christian	I have not been tested and have no symptoms	6	6	7	5	6	6	6	6	5	7	6	1						7			4	4	3	4	4	6	5	4	3	5	8	8
Mturk	1003				United States	Columbus	OH	43207	67	F	United States	United States		2	Protestant		I have not been tested and have no symptoms	5	2	2	1	2	1	1	1	1	1	1	1									1	5	4	5	6	5	5	5	6	6	8	7
Mturk	1033				United States	Salt Lake City	UT	84105	28	M	United States	United States		3	Protestant		I have not been tested and have no symptoms	5	5	5	5	6	5	6	5	5	5	5	1				5					3	3	3	3	4	4	4	4	4	4	5	5
Mturk	16				United States				30	F	United States	United States		3	Protestant		I have tested positive but I am recovered	6	5	4	5	5	4	6	5	4	6	7		2								5	4	4	3	4	5	3	4	4	5	8	6
Mturk	277				India	Chennai	25	600004	28	M	United States	United States		4	Protestant		I have been tested and it was negative	5	6	6	6	7	6	6	7	7	5	6		2		4	5	6	7	8		4	3	3	4	3	6	4	4	3	5	7	6
Mturk	1262				United States	Lexington	KY	40509	62	F	United States	United States		2	Protestant		I have not been tested and have no symptoms	7	7	7	7	7	7	7	7	5	7	7	1						7			1	5	3	5	5	6	5	5	5	5	10	10
Mturk	1165				United States	Dover	DE	19904	44	M	United States	United States		2	Protestant		I have not been tested and have no symptoms	7	7	7	7	6	6	7	6	7	7	7	1			4			7			2	5	3	4	3	5	5	4	4	5	10	7
Mturk	833				United States	Germantown	OH	45327	44	F	United States	United States		3	Protestant		I have not been tested and have no symptoms	7	7	4	5	7	5	2	3	6	6	7	1									5	3	2	1	3	5	4	5	2	2	7	7
Mturk	1098				United States	Stafford	VA	22554	57	M	United States	United States		3	Protestant		I have not been tested and have no symptoms	7	7	7	7	6	5	7	5	5	7	5	1						7			1	5	2	5	6	6	6	4	4	6	9	5
Mturk	955				United States	Knightdale	NC	27545	50	F	United States	United States			Protestant		I have not been tested and have no symptoms	6	6	7	6	6	6	6	6	2	2	4	1						7			1	3	1	3	3	6	6	4	4	5	9	5
Mturk	338				United States	Ephrata	PA	17522	28	F	United States	United States		2	Protestant		I have not been tested and have no symptoms	7	6	7	6	6	6	6	5	2	6	4	1						7			1	2	1	3	5	6	5	3	4	5	9	8
Mturk	349				United States	Jefferson	GA	30549	35	F	United States	United States		2	Protestant		I have not been tested and have no symptoms	6	6	6	6	5	5	6	5	4	5	4	1									2	3	4	4	5	5	5	3	5	5	7	7
Mturk	567				United States	Alexandria	VA	22301	39	M	United States	United States		3	Protestant		I have not been tested and have no symptoms	7	7	7	7	7	7	7	7	7	7	7	1				5		7			1	3	2	2	2	6	5	2	4	5	8	8
Mturk	933				United States	Hagerstown	MD	21740	30	M	United States	United States		3	Protestant		I have not been tested and have no symptoms	6	6	7	5	4	5	5	2	4	3	5	1						7			3	5	4	4	4	4	4	4	4	4	10	6
Mturk	281				India	Chennai	25	600017	28	M	India	United States		3	Spiritual but not religious		I have not been tested and have no symptoms	7	6	5	6	5	6	5	4	5	6	5						6			9	4	3	3	4	4	5	4	4	5	5	4	3
Mturk	562				United States	Columbus	OH	43230	43	M	United States	United States		4	Spiritual but not religious		I have not been tested and have no symptoms	7	7	7	7	7	7	7	7	7	7	7	1						7			2	3	1	4	4	4	4	4	4	4	5	6
Mturk	259				United States		AZ		28	M	United States	United States		2	Spiritual but not religious		I have been tested and it was negative	7	7	7	7	7	7	7	7	7	7	7	1		3	4	5		7			3	5	1	5	1	6	2	1	1	6	10	9
Mturk	1222				United States	Corona	CA	92880	45	F	United States	United States		2	Spiritual but not religious		I have not been tested and have no symptoms	5	5	5	5	2	2	2	2	1	1	1	1			4						1	5	3	5	3	2	4	6	1	6	10	7
Mturk	1109				United States	Anchorage	AK	99504	51	F	United States	United States		3	Spiritual but not religious		I have not been tested and have no symptoms	6	6	7	5	5	5	5	4	3	5	4	1						7			1	2	2	4	3	4	4	4	3	4	7	7
Mturk	18				United States	Mount Airy	NC	27030	39	F	United States	United States			Spiritual but not religious		I have not been tested and have no symptoms	6	6	6	6	4	4	4	4	2	2	4	1		3				7			1	5	3	1	1	2	4	6	2	3	10	5
Mturk	763				United States	Forest	VA	24551	44	F	United States	United States		3	Spiritual but not religious		I have not been tested and have no symptoms	7	7	7	7	7	6	7	5	4	4	7	1									1	2	2	4	6	6	6	6	6	6	4	6
Mturk	1186				United States	Raleigh	NC	27612	21	M	United States	United States		2	Spiritual but not religious		I have not been tested and have no symptoms	3	5	4	4	4	3	4	3	4	4	5							7			3	2	4	3	2	3	1	3	4	4	7	1
Mturk	1105				United States	New Albany	IN	47150	62	F	United States	United States		4	Spiritual but not religious		I have not been tested and have no symptoms	5	6	7	5	5	5	6	5	4	4	4	1						7			3	3	4	5	5	5	5	5	5	5	8	8
Mturk	1147				United States	Compton	CA	90220	27	M	United States	United States		3	Spiritual but not religious		I have been tested and it was negative	4	3	5	6	4	5	4	3	6	5	5						6				2	4	4	3	4	5	5	6	4	5	7	7
Mturk	162				United States	Palm Bay	FL	32907	22	F	United States	United States		2	Spiritual but not religious		I have not been tested and have no symptoms	5	5	6	5	5	2	3	2	1	5	2	1						7			1	4	1	1	4	4	4	4	4	4	5	5
Mturk	897				United States	Pearl	MS	39208	50	F	United States	United States		2	Spiritual but not religious		I have not been tested and have no symptoms	6	6	7	6	4	4	5	3	2	5	5	1						7			1	3	2	4	4	4	4	4	4	4	5	4
General	1831				Croatia				33	F	Croatia	Croatia		4	Agnostic			1	1	1	1	1	1	1	1	5	1	1	1						7			1	5	3	5	3	1	3	6	5	6	4	4
General	1828				Croatia				31	F	Croatia	Croatia		4	Agnostic			5	6	6	6	5	5	7	6	4	4	4	1						7			1	4	2	4	5	5	5	5	4	5	2	2
General	1753				Croatia				26	F	Croatia	Croatia		4	Agnostic			2	2	2	1	1	1	1	1	1	1	1	1									1	4	5	5	6	6	6	6	6	6	0	0
General	1944				Croatia				47	M	Croatia	Croatia		4	Agnostic		I have not been tested and have no symptoms	5	5	5	2	1	1	1	1	1	1	2	1						7			1	4	2	5	3	3	4	5	5	5	5	0
General	1856				Croatia				34	F	Croatia	Croatia		4	Agnostic		I have not been tested and have no symptoms	5	5	5	4	2	2	2	2	3	2	2	1						7			1	4	4	5	3	4	4	5	5	5	1	1
General	2110				Croatia				33	F	Croatia	Croatia		4	Agnostic			3	2	4	1	1	2	1	1	1	1	3	1						7			1	3	1	5	3	3	2	4	3	3	2	1
Mturk	827				Nigeria				29	M	Germany	Germany		3	Agnostic		I have not been tested and have no symptoms	7	7	4	7	7	7	7	7	6	7	6	1						7			1	5	2	5	4	6	5	6	5	5	2	2
General	1754				Croatia	Split	15	21000	27	F	Croatia	Croatia		4	Atheist			5	5	4	4	2	2	4	2	5	2	2	1						7			1	1	3	4	3	3	3	4	3	4	3	0
General	1832				Croatia	Zagreb	21	10000	43	M	Croatia	Croatia		4	Atheist			6	6	6	5	5	4	5	3	3	1	4	1						7			1	4	3	3	5	5	5	6	4	6	1	1
General	1913				Croatia	Zagreb	21	10000	45	M	Croatia	Croatia		4	Atheist		I have not been tested and have no symptoms	2	1	2	3	1	1	2	5	2	1	2	1						7			1	2	2	4	2	2	2	5	4	5	5	2
General	1926				Croatia	Osijek	10	31000	19	M	Croatia	Croatia		2	Atheist		I have not been tested and have no symptoms	5	5	5	6	5	3	4	1	6	5	6	1	2								5	4	5	1	2	3	1	5	4	3	8	2
General	1908				Croatia	Zagreb	21	10000	30	M	Croatia	Croatia		4	Atheist		I have not been tested and have no symptoms	4	4	3	1	1	1	2	1	1	1	6										1	1	2	3	3	3	3	4	4	4	5	0
General	1809				Croatia	Zagreb	21	10000	34	F	Croatia	Croatia		4	Atheist			5	2	4	4	3	2	2	2	1	1	1										1	1	1	4	5	5	5	5	5	5	2	2
General	2116				Croatia	Zagreb	21	10000	34	F	Croatia	Croatia		3	Catholic		I have not been tested and have no symptoms	2	3	3	2	2	2	2	1	1	1	3	1						7			1	1	1	5	6	2	6	6	5	6	1	1
General	2013				United Kingdom	Bodorgan	X1	LL62	72	M	United Kingdom	United Kingdom		4	Church of England/Anglican		I have not been tested and have no symptoms	5	5	5	5	3	2	1	1	1	1	1										1	1	1	3	6	6	6	6	6	6	5	2
General	2015				Croatia	Zagreb	21	10000	51	F	Croatia	Croatia		3	Humanist		I have not been tested and have no symptoms	5	2	2	1	1	1	3	1	4	2	4	1						7			1	5	2	5	2	4	4	6	5	5	4	4
General	1746				Croatia	Zagreb	21	10000	48	F	Croatia	Croatia		3	Humanist			5	5	4	3	2	3	5	2	1	1	4	1						7			1	4	1	5	5	5	5	5	4	5	4	1
General	1802				Croatia	Zagreb	21	10000	43	F	Croatia	Croatia		4	None			4	4	4	4	4	4	4	4	4	4	4	1						7			1	4	4	5	4	4	6	6	4	6	3	3
General	2026				Croatia	Zagreb	21	10000	50	M	Croatia	Croatia		4	None		I have not been tested and have no symptoms	4	4	4	2	2	3	4	1	4	2	4	1						7			1	1	1	5	4	4	4	5	4	5	5	5
General	1796				Croatia	Zagreb	21	10000	58	F	Croatia	Croatia		2	Other	â¹mix		6	6	6	4	6	4	3	5	4	4	4	1						7			3	5	4	5	4	4	4	4	4	4	6	3
General	1954				Croatia	Zagreb	21	10000	47	F	Croatia	Croatia		4	Spiritual but not religious		I have not been tested and have no symptoms	2	3	2	2	1	2	2	1	1	1	1	1						7			1	2	3	5	3	2	5	6	6	4	1	1
General	1851				Croatia	Zagreb	21	10000	44	M	Croatia	Croatia		2	Spiritual but not religious		I have not been tested and have no symptoms	5	5	4	2	2	2	2	2	2	2	2	1									1	1	1	3	3	2	2	5	4	2	0	0
General	2129				Croatia	Split	15	21000	49	F	Croatia	Croatia		3	Spiritual but not religious		I have not been tested and have no symptoms	4	5	6	2	2	4	6	2	4	2	6	1									2	3	4	5	5	5	5	5	4	5		3
General	1830				Croatia	Zagreb	21	10000	39	F	Croatia	Croatia		4	Spiritual but not religious			4	4	4	2	4	4	4	1	2	1	2	1						7			1	3	1	5	5	3	5	5	5	5	0	0
General	1948				United Kingdom	Aberdeen	T5	AB25	43	O	Germany	United Kingdom		4	Humanist		I have not been tested and have no symptoms	4	4	4	4	4	4	4	4	4	4	4										1	1	1	4	5	5	5	5	5	5	5	4
General	1996				Croatia	Nedelisce	9	40000	47	M	Croatia	Croatia		4	Atheist		I have not been tested and have no symptoms	5	5	4	3	2	2	2	2	4	2	4	1						7			1	4	1	5	3	3	4	5	3	4	4	4
Mturk	524				United States	Kissimmee	FL	34746	35	M	United States	United States		3	Catholic		I have tested positive but I am recovered	5	5	5	5	4	5	5	5	5	5	5					5				9	4	3	4	4	4	5	4	4	5	5	7	7
Mturk	467				Germany	Mannheim	1	68167	43	F	Germany	Germany		2	Atheist		I have not been tested and have no symptoms	5	5	7	6	4	5	6	4	4	6	4							7			1	2	4	5	5	5	5	5	5	5	1	0
Mturk	1613				United States	Deridder	LA	70634	40	F	United States	United States		3	Atheist		I have not been tested and have no symptoms	4	4	4	1	2	4	2	1	2	1	2	1						7			1	3	1	5	4	2	4	6	5	5	3	3
General	1967				United States	Jewell	IA	50130	25	M	United States	United States		3	Catholic		I have not been tested and have no symptoms	2	2	6	2	1	2	1	1	1	1	5	1									1	2	1	3	5	5	5	5	5	5	3	4
Mturk	507				India	Erode	25	638001	42	M	India	India		4	Hindu	Hindu	I have not been tested and have no symptoms	7	7	7	7	7	7	7	7	7	7	7	1		3		5		7	8		5	5	5	4	1	5	5	5	4	5	5	6
Mturk	1535				United States	Spokane	WA	99203	48	M	United States	United States		4	Atheist		I have not been tested and have no symptoms	3	5	5	1	2	1	2	1	4	4	5	1						7			1	1	3	5	4	3	4	5	5	6	1	1
Mturk	660				Spain	Barcelona	56	8017	20	M	Spain	Spain		2	Spiritual but not religious		I have tested positive but I am recovered	5	4	5	4	3	3	3	1	2	2	2	1						7			1	4	1	4	1	5	4	5	3	3	6	7
General	2063				United Kingdom	Isleworth	G1	TW7	65	F	United Kingdom	Iran		4	Humanist		I have not been tested and have no symptoms	6	6	4	2	6	4	6	4	4	2	6	1		3				7			1	4	1	5	2	4	4	5	4	4	5	5
Mturk	1537				Australia				40	F	Australia	Australia		2	Agnostic		I have not been tested and have no symptoms	7	7	7	7	6	6	6	6	4	6	6	1						7			1	5	2	4	4	3	5	5	4	5	5	6
Mturk	793				Brazil				21	M	Brazil	Brazil		2	Agnostic		I have not been tested and have no symptoms	5	5	6	6	6	6	4	4	4	4	4	1									3	4	2	4	4	5	4	5	5	5	5	5
Mturk	1142				Brazil				23	F	Brazil	Brazil		3	Agnostic		I have not been tested and have no symptoms	5	5	5	6	6	6	5	4	4	3	5										1	3	3	5	6	6	6	6	6	6	3	2
Mturk	613				Brazil				24	F	Brazil	Brazil		3	Agnostic		I have not been tested and have no symptoms	3	5	3	6	3	5	3	1	2	1	2	1						7			1	2	2	4	4	3	4	4	4	5	4	1
Mturk	886				United States				33	F	Canada	United States		3	Agnostic		I have not been tested and have no symptoms	6	6	4	4	5	5	6	6	4	6	5	1						7			1	3	3	4	4	4	4	4	5	4	5	5
General	2027				Croatia				32	M	Croatia	Croatia		3	Agnostic		I have not been tested and have no symptoms	3	4	4	2	4	2	2	2	2	2	4	1						7			1	2	1	4	3	4	4	4	4	4	1	1
General	1857				Croatia				32	F	Croatia	Croatia		4	Agnostic		I have not been tested and have no symptoms	6	6	5	4	5	4	5	4	4	3	4	1						7			1	3	1	4	4	4	4	5	4	5	1	1
General	1865				Canada				43	M	Croatia	Canada		4	Agnostic		I have not been tested and have no symptoms	4	5	5	4	5	4	5	2	6	2	5	1						7			1	1	1	4	6	6	6	6	6	6	8	2
General	1907				Croatia				36	F	Croatia	Croatia		4	Agnostic		I have not been tested and have no symptoms	2	2	3	2	2	2	2	1	2	2	4							7			1	1	4	5	4	3	4	4	4	4	7	0
General	1999				Croatia				39	F	Croatia	Croatia		4	Agnostic		I have not been tested and have no symptoms	6	6	6	3	3	4	5	2	2	2	5	1		3				7			1	3	1	5	3	3	4	4	3	4	5	5
General	2023				Croatia				34	M	Croatia	Croatia		3	Agnostic		I have not been tested and have no symptoms	2	4	3	1	2	4	1	1	4	1	5	1			4			7			1	4	3	4	2	3	2	5	3	4	6	4
General	1751				Croatia				33	F	Croatia	Croatia		4	Agnostic			3	5	5	5	5	4	3	3	1	1	1	1						7			1	2	2	5	6	6	6	6	5	6	2	1
General	1752				Croatia				48	M	Croatia	Croatia		4	Agnostic			1	2	1	1	1	1	1	1	1	1	1							7			1	1	1	5	4	4	4	5	5	5	0	1
General	1760				Croatia				35	F	Croatia	Croatia		2	Agnostic			4	4	5	5	2	2	4	4	4	4	4	1						7			1	2	1	5	4	5	5	5	5	5	3	3
General	1762				Croatia				34	M	Croatia	Croatia		4	Agnostic			2	3	5	4	2	2	2	1	4	2	3	1						7			1	1	1	4	2	2	4	5	4	4	0	3
General	1764				Croatia				34	F	Croatia	Croatia		4	Agnostic			5	3	5	3	2	2	3	2	1	1	2	1			4						2	4	4	4	4	5	5	5	4	5	4	3
General	1783				Croatia				39	M	Croatia	Croatia		3	Agnostic			2	2	2	2	2	2	2	2	2	2	2										1	1	4	2	5	5	5	5	5	5	5	5
General	2107				United Kingdom				43	M	Croatia	United Kingdom		4	Agnostic			6	4	2	1	2	3	5	1	2	2	1	1						7			3	3	3	5	2	3	4	3	4	4	4	4
General	1839				United Kingdom				21	F	Germany	United Kingdom		2	Agnostic		I have not been tested and have no symptoms	6	5	7	6	5	5	5	4	2	2	4	1						7			1	3	1	2	5	5	5	5	5	5	4	4
Mturk	964				India				21	M	India	India		2	Agnostic		I have not been tested and have no symptoms	7	7	7	7	6	6	7	6	5	7	5	1						7			2	4	1	4	5	5	5	5	5	5	4	5
Mturk	220				India				25	M	India	India		3	Agnostic		I have tested positive and I am not recovered	2	3	4	3	2	3	4	3	4	4	3			3							3	2	2	1	2	3	3	3	2	2	7	7
Mturk	1530				Italy				61	M	Italy	Italy		4	Agnostic	Apatheist	I have not been tested and have no symptoms	7	7	7	7	6	7	7	5	4	5	6										1	1	4	5	1	2	5	6	5	5	0	0
General	2048				Spain				42	M	Spain	Spain		4	Agnostic		I have not been tested but I think I have symptoms	5	3	5	1	1	2	1	1	2	1	5										1	1	4	4	5	5	5	5	5	5	3	0
General	1952				United States	Kent	OH	44240	39	F	United Kingdom	United States		4	Agnostic		I have not been tested and have no symptoms	7	6	4	4	2	2	7	2	2	6	2	1						7			1	4	1	4	6	6	6	6	6	6	4	1
General	1875				United Kingdom	Harlesden	B5	NW10	24	F	United Kingdom	United Kingdom		3	Agnostic		I have not been tested and have no symptoms	6	6	6	3	4	4	2	2	4	2	4	1						7			1	4	1	4	4	5	5	5	3	5	6	2
Mturk	52				United States	Riverton	UT	84065	56	M	United States	United States		2	Agnostic		I have not been tested and have no symptoms	6	6	6	6	5	5	7	6	4	6	5		2		4		6		8		2	5	1	2	6	6	6	6	6	6	9	9
Mturk	1190				United States	Delray Beach	FL	33484	28	F	United States	United States		4	Agnostic		I have not been tested but I think I have symptoms	4	4	4	4	4	4	4	4	4	4	4	1						7			1	1	1	3	5	5	5	5	5	5	5	5
Mturk	450				India	Bengaluru	19	560002	54	M	United States	United States		3	Agnostic		I have not been tested and have no symptoms	5	5	5	4	4	4	5	3	5	5	5										1	3	1	5	2	2	2	3	3	3	7	4
Mturk	272				United States	Snellville	GA	30078	42	F	United States	United States		3	Agnostic		I have not been tested and have no symptoms	5	5	5	5	5	5	5	5	3	5	5		2	3	4	5	6		8	9	1	2	2	3	4	4	4	4	4	4	1	1
Mturk	906				United States	Gardiner	ME	4345	50	M	United States	United States		3	Agnostic		I have not been tested and have no symptoms	6	6	7	6	5	5	5	6	2	6	4	1						7			1	1	1	5	5	4	5	5	5	5	3	2
Mturk	1234				United States	Hurricane	WV	25526	31	M	United States	United States		2	Agnostic		I have not been tested and have no symptoms	7	7	7	6	6	6	6	6	4	6	5	1									1	3	1	1	6	6	6	6	6	6	8	4
Mturk	1239				United States	Schaumburg	IL	60193	35	F	United States	United States		4	Agnostic		I have not been tested and have no symptoms	5	5	6	3	2	4	5	5	5	6	5	1						7			2	3	2	5	4	4	5	4	4	4	8	1
Mturk	1173				United States	Cincinnati	OH	45240	37	M	United States	United States		3	Agnostic		I have not been tested and have no symptoms	6	4	5	4	5	4	5	4	4	4	5	1						7			3	4	4	4	4	4	4	4	4	4	8	2
Mturk	650				United States	Brooklyn	NY	11215	27	M	United States	United States		3	Agnostic		I have not been tested and have no symptoms	6	6	6	6	5	5	5	5	3	5	5	1						7			1	4	2	3	5	5	5	5	5	5	6	4
Mturk	600				United States	Fort Davis	TX	79734	36	M	United States	United States		3	Agnostic		I have not been tested but I think I have symptoms	4	4	4	4	4	4	4	4	4	4	4				4						3	3	3	3	3	3	3	3	3	3	7	8
Mturk	334				United States	Inwood	WV	25428	30	M	United States	United States		3	Agnostic		I have not been tested and have no symptoms	5	5	6	5	4	4	3	4	3	3	4	1						7			1	3	2	3	4	4	4	4	4	4	6	6
Mturk	12				United States	Tomball	TX	77375	35	M	United States	United States		3	Agnostic		I have not been tested but I think I have symptoms	7	7	5	5	4	6	6	4	4	5	5	1						7			1	4	3	5	4	4	4	4	4	4	5	5
Mturk	356				United States	Memphis	TN	38118	31	M	United States	United States		2	Agnostic		I have not been tested and have no symptoms	4	4	4	4	4	4	4	4	4	4	4	1						7			3	3	3	4	4	3	4	4	4	4	2	0
Mturk	603				United States	Hackberry	AZ	86411	33	M	United States	United States		3	Agnostic		I have been tested and it was negative	5	6	5	4	4	4	5	5	5	4	4	1									4	4	3	3	5	4	4	4	5	5	3	3
Mturk	309				United States	Johns Island	SC	29455	58	F	United States	United States		2	Agnostic		I have not been tested and have no symptoms	5	5	5	5	5	5	5	5	4	5	5	1									2	3	2	4	6	6	6	6	6	6	5	5
Mturk	367				United States	Canton	TX	75103	27	M	United States	United States		2	Agnostic		I have not been tested and have no symptoms	6	4	6	4	4	4	4	4	2	6	4	1		3				7			3	5	2	4	3	5	5	3	3	5	10	10
Mturk	1080				United States	Cincinnati	OH	45236	35	M	United States	United States		2	Agnostic		I have not been tested and have no symptoms	5	5	5	5	5	5	4	5	4	5	4							7			2	2	2	4	2	3	4	4	3	3	5	5
Mturk	1094				United States	Dublin	OH	43016	28	F	United States	United States		4	Agnostic		I have not been tested and have no symptoms	5	6	6	3	5	6	5	5	2	3	4	1									1	2	2	1	5	5	5	5	5	5	5	2
Mturk	652				United States	Madison	AL	35757	38	F	United States	United States		2	Agnostic		I have not been tested and have no symptoms	6	4	4	3	4	3	2	2	3	2	4	1									3	5	1	2	5	4	5	4	4	5	5	5
Mturk	463				United States	Bell Gardens	CA	90201	28	M	United States	United States		2	Agnostic		I have not been tested and have no symptoms	2	2	3	2	2	2	2	2	2	2	3										1	4	5	5	2	2	5	5	2	4	1	2
Mturk	1002				United States	Morgantown	WV	26508	28	M	United States	United States		3	Agnostic		I have not been tested and have no symptoms	4	4	5	1	1	1	1	4	4	1	1	1									1	4	1	3	4	4	4	5	6	4	4	4
Mturk	1009				United States	Temecula	CA	92592	39	M	United States	United States		3	Agnostic		I have not been tested and have no symptoms	6	6	7	4	4	5	3	3	2	6	6	1						7			1	2	1	2	4	4	5	4	4	5	7	6
Mturk	414				United States	Thompson	CT	6277	30	F	United States	United States		3	Agnostic		I have not been tested and have no symptoms	6	6	6	6	6	6	6	6	5	6	6	1						7			1	5	1	4	5	5	5	5	4	5	8	9
Mturk	1345				United States	Annandale	VA	22003	34	M	United States	United States		2	Agnostic		I have not been tested and have no symptoms	6	7	7	4	4	4	5	4	4	4	6	1						7			1	1	1	3	4	3	4	5	5	5	3	4
Mturk	1166				Australia	Sydney	2	2000	31	M	Australia	Australia		4	Atheist		I have not been tested and have no symptoms	7	7	7	7	7	7	7	4	7	7	7	1						7			4	4	4	5	6	6	6	6	6	6	5	5
Mturk	1557				Australia	Brisbane	4	4001	36	F	Australia	Australia			Atheist		I have not been tested and have no symptoms	3	4	6	3	4	2	2	2	2	3	2	1						7			1	1	1	5	3	2	6	6	6	6	3	1
General	1991				United States	Oklahoma City	OK	73107	31	M	Australia	United States		4	Atheist		I have not been tested and have no symptoms	6	6	6	4	6	6	5	2	1	1	4	1									1	1	1	4	2	1	3	6	6	5	0	0
Mturk	257				Brazil	Ipatinga	15	35160	24	M	Brazil	Brazil		3	Atheist		I have not been tested and have no symptoms	3	6	1	1	2	5	1	1	1	1	6							7			4	1	1	5	6	6	6	6	6	6	0	0
Mturk	1462				Brazil	Goiania	29	74000	24	F	Brazil	Brazil		3	Atheist		I have not been tested and have no symptoms	6	5	4	7	4	6	6	5	2	6	4	1						7			1	4	1	5	1	3	5	6	4	6	2	0
Mturk	1151				Canada	Toronto	ON	M6A	30	M	Brazil	Canada		3	Atheist		I have not been tested and have no symptoms	5	5	6	6	4	5	4	4	5	5	4	1						7			1	2	1	5	3	4	4	5	4	5	4	4
General	1920				Canada	Toronto	ON	M5T	40	M	Canada	Canada		3	Atheist		I have not been tested and have no symptoms	5	5	6	2	4	4	3	2	4	1	5	1						7			1	5	2	3	2	3	4	3	3	3	7	2
General	1781				Croatia	Dubrovnik	3	20000	27	M	Croatia	Croatia		4	Atheist			5	3	4	2	4	2	2	1	1	1	5	1						7			1	3	2	4	3	3	3	4	4	4	2	3
General	1889				Croatia	Zagreb	21	10000	30	F	Croatia	Croatia		4	Atheist		I have not been tested and have no symptoms	3	2	4	2	1	1	3	1	1	1	4	1						7			1	1	1	3	4	4	4	4	4	4	3	1
General	1916				Croatia	Zagreb	21	10000	55	F	Croatia	Croatia		4	Atheist		I have not been tested and have no symptoms	2	2	1	1	1	1	2	1	1	1	1	1						7			1	1	1	5	4	4	5	5	5	5	3	0
General	1933				Croatia	Split	15	21000	32	M	Croatia	Croatia		4	Atheist		I have not been tested and have no symptoms	2	2	4	1	1	2	1	1	1	2	3	1						7			1	1	4	5	3	3	3	5	4	4	4	1
General	1745				Croatia	Split	15	21000	38	M	Croatia	Croatia		4	Atheist			2	2	1	1	1	1	1	1	2	1	1	1						7			1	4	1	3	3	2	3	4	3	4	6	0
General	1739				Croatia	Samobor	20	10430	36	M	Croatia	Croatia		4	Atheist			4	4	6	4	3	5	5	4	2	2	3	1						7			1	2	5	3	4	4	4	4	4	4	6	4
General	1747				Croatia	Zagreb	21	10000	28	M	Croatia	Croatia		2	Atheist			1	2	6	1	1	1	1	1	1	5	5	1						7			1	4	2	2	2	3	3	6	4	5	2	5
General	1928				Croatia	Zagreb	21	10000	24	F	Croatia	Croatia		4	Atheist		I have not been tested and have no symptoms	3	3	2	1	1	2	2	1	2	1	2										1	1	1	5	3	2	4	5	5	4	0	0
General	1931				Croatia	Zagreb	21	10000	29	F	Croatia	Croatia		4	Atheist		I have not been tested and have no symptoms	3	5	3	2	2	3	3	2	5	2	4	1						7			1	2	1	4	5	3	5	5	3	5	3	1
General	2119				Croatia	Zagreb	21	10000	38	F	Croatia	Croatia		3	Atheist		I have not been tested and have no symptoms	4	6	6	5	2	2	5	3	2	2	4	1									1	5	4	5	5	5	5	6	3	5		2
General	2120				Croatia	Zagreb	21	10000	53	F	Croatia	Croatia		3	Atheist		I have not been tested and have no symptoms	2	2	2	1	1			1	1		1							7			1	1	1	5	6	6	6	6	6	6	1	1
General	1743				Croatia	Zagreb	21	10000	30	F	Croatia	Croatia		4	Atheist			2	2	2	2	2	2	2	2	2	2	2							7			1	1	1	5	3	3	5	5	5	5	3	1
Mturk	1447				United States	Seattle	WA	98199	49	M	Germany	United States		4	Atheist		I have not been tested and have no symptoms	5	2	4	4	4	2	2	2	1	2	1	1						7			1	1	1	3	5	6	6	6	6	6	2	1
Mturk	1334				United States	Socorro	NM	87801	41	F	Germany	United States		4	Atheist		I have not been tested and have no symptoms	5	3	2	2	2	2	3	2	1	2	2	1						7			1	3	4	5	3	3	3	5	5	5	1	1
Mturk	1474				United States	Aurora	CO	80011	39	F	Germany	United States		2	Atheist		I have not been tested but I think I have symptoms	5	5	4	3	3	5	3	1	3	3	5	1						7			1	1	2	5	4	4	4	5	5	5	5	2
General	1968				Netherlands	Vaals	5	6291	20	M	Germany	Netherlands		2	Atheist		I have not been tested and have no symptoms	6	6	6	6	5	6	6	2	4	6	5	1									3	4	1	3	1	3	3	3	3	3	3	6
Mturk	923				Germany	Hennigsdorf	11	16761	21	M	Germany	Germany		2	Atheist		I have not been tested and have no symptoms	5	3	4	2	4	3	2	3	2	2	1	1						7			1	3	1	4	3	4	4	5	3	4	7	4
General	1979				United Kingdom	Camberwell	M8	SE5	22	F	Germany	United Kingdom		2	Atheist		I have not been tested and have no symptoms	2	2	4	2	1	1	2	1	1	3	2	1						7			1	2	1	3	3	4	4	5	5	5	1	2
Mturk	1235				India	Gudivada	2	521301	21	M	India	India		3	Atheist		I have been tested and it was negative	6	6	5	6	6	6	5	6	5	6	6	1		3	4						3	4	3	2	5	5	3	4	4	4	5	5
Mturk	1524				India	Kolkata	28	700038	18	M	India	India		2	Atheist		I have not been tested and have no symptoms	6	5	4	4	5	3	5	1	5	3	6	1									1	1	1	2	3	3	3	5	4	5	3	2
Mturk	124				Italy	Reggio Emilia	5	42100	30	M	Italy	Italy		4	Atheist		I have not been tested and have no symptoms	5	5	6	4	5	4	3	4	4	3	5	1		3		5		7			3	3	3	4	1	3	3	3	3	3	6	6
Mturk	657				Italy	Genoa	8	16124	28	M	Italy	Italy		3	Atheist		I have not been tested and have no symptoms	5	5	5	4	5	4	5	5	4	5	5	1						7			3	4	3	3	3	5	4	5	3	4	6	5
Mturk	902				Italy	Turin	12	10152	25	F	Italy	Italy		3	Atheist		I have not been tested and have no symptoms	6	5	6	5	4	6	4	5	4	3	4										1	3	1	4	5	5	5	5	5	5	3	3
Mturk	1448				Spain	Madrid	29	28002	39	F	Spain	Spain		4	Atheist		I have not been tested and have no symptoms	6	6	6	6	2	6	6	2	4	2	4	1						7			1	5	2	5	5	5	5	5	4	5	5	5
Mturk	904				Germany	Berlin	16	10439	32	M	Spain	Germany		4	Atheist		I have not been tested and have no symptoms	3	2	4	2	2	2	3	1	2	2	2										1	1	1	1	6	4	4	6	6	6	3	2
General	1840				United Kingdom	Bristol	B7	BS16	18	M	United Kingdom	United Kingdom		2	Atheist		I have not been tested and have no symptoms	6	5	7	2	5	7	5	2	2	6	6	1						7			1	2	1	4	4	5	5	6	5	6	7	7
General	1970				United Kingdom	Bristol	B7	BS7	36	F	United Kingdom	United Kingdom		4	Atheist		I have not been tested and have no symptoms	7	7	7	7	3	7	7	6	4	2	6	1						7			1	4	2	5	5	5	5	6	4	6	2	0
Mturk	1649				Australia	Melbourne	7	3001	50	F	United Kingdom	Australia		2	Atheist		I have not been tested and have no symptoms	5	5	7	4	5	4	5	5	6	6	6	1						7			1	4	1	5	5	3	3	6	3	3	4	3
Mturk	1547				United Kingdom	London	H9	W13	52	F	United Kingdom	United Kingdom		3	Atheist		I have not been tested but I think I have symptoms	4	4	4	2	4	3	4	2	4	4	4							7			1	3	1	5	2	2	2	6	4	5	4	4
Mturk	1640				United States	San Angelo	TX	76904	39	F	United States	United States		3	Atheist		I have not been tested and have no symptoms	6	6	6	4	4	3	4	2	2	4	5										1	2	1	5	5	4	5	6	6	6	0	0
Mturk	1373				United States	Tacoma	WA	98402	44	M	United States	United States		3	Atheist		I have not been tested and have no symptoms	4	4	3	4	3	2	2	1	5	3	4										1	4	2	2	3	3	3	5	3	4	4	1
Mturk	53				United States	Portland	ME	4101	35	M	United States	United States		3	Atheist		I have not been tested and have no symptoms	4	3	5	4	4	5	5	4	5	3	3							7			1	1	3	2	5	5	5	5	5	5	4	3
Mturk	1382				United States	Salt Lake City	UT	84129	46	M	United States	United States		3	Atheist		I have not been tested and have no symptoms	6	7	7	6	4	6	6	4	3	5	6										1	1	1	4	5	5	5	5	5	5	7	2
Mturk	1384				United States	Falls City	NE	68355	38	M	United States	United States		3	Atheist		I have not been tested and have no symptoms	5	5	6	5	1	4	5	1	2	3	4										1	3	3	4	2	2	3	4	4	4	4	1
Mturk	43				United States	Plainview	NY	11803	27	F	United States	United States		3	Atheist		I have not been tested and have no symptoms	5	5	5	5	3	3	3	3	4	4	3										1	1	1	3	5	5	5	5	5	5	1	0
Mturk	29				United States	Fayetteville	TN	37334	34	M	United States	United States		2	Atheist		I have not been tested and have no symptoms	5	5	5	4	5	5	5	5	1	2	1										1	3	1	5	5	4	5	5	5	5	4	5
Mturk	224				United States	Port Orange	FL	32128	56	M	United States	United States		2	Atheist		I have not been tested and have no symptoms	5	5	7	5	4	4	4	4	2	4	3	1									1	2	1	3	4	4	4	4	4	4	7	3
Mturk	1354				Japan	Toyonaka	32	561-0821	21	F	United States	Japan		3	Atheist		I have not been tested and have no symptoms	2	1	3	1	1	1	1	1	1	1	2										1	1	1	5	6	3	6	6	6	6	0	0
Mturk	1067				United States	Kansas City	MO	64121	46	F	United States	United States		3	Atheist		I have not been tested and have no symptoms	4	4	4	1	3	3	1	1	1	1	1	1						7			1	1	1	1	5	5	5	5	5	5	0	0
Mturk	1280				United States	Lewisville	TX	75077	47	F	United States	United States		2	Atheist		I have not been tested and have no symptoms	2	4	6	2	3	2	1	1	2	1	1	1		3				7			3	5	1	5	3	4	4	6	4	4	6	4
Mturk	1616				United States	Centreville	VA	20120	32	F	United States	United States		4	Atheist		I have not been tested and have no symptoms	7	7	7	5	6	7	7	4	5	4	7	1						7			1	4	1	5	4	2	6	6	5	6	7	0
Mturk	247				United States	College Station	TX	77845	29	F	United States	United States		3	Atheist		I have not been tested and have no symptoms	3	3	4	4	2	2	2	2	1	3	4	1						7			1	2	3	3	5	3	5	4	6	5	3	0
Mturk	1236				United States	Seligman	AZ	86337	28	M	United States	United States		3	Atheist		I have not been tested and have no symptoms	6	6	6	4	4	4	4	4	2	3	3	1									4	3	4	4	4	4	4	4	4	4	3	3
Mturk	810				United States	Madison	AL	35758	45	F	United States	United States		2	Atheist		I have not been tested and have no symptoms	6	6	6	6	6	5	5	5	2	3	4	1						7			1	1	1	4	5	4	5	6	6	6	0	0
Mturk	1465				United States	Winter Springs	FL	32708	70	M	United States	United States		3	Atheist		I have not been tested and have no symptoms	7	6	7	7	4	5	7	3	1	2	3	1						7			1	3	2	5	3	3	5	6	6	5	6	0
Mturk	42				United States	New Britain	CT	6053	23	M	United States	United States		3	Atheist		I have not been tested and have no symptoms	1	5	6	3	2	4	5	5	4	3	2	1		3							4	2	3	5	6	5	5	5	6	5	6	7
Mturk	221				United States	Newmarket	NH	3857	37	M	United States	United States		3	Atheist		I have not been tested and have no symptoms	5	6	4	4	3	5	6	6	6	4	3	1						7			4	3	3	4	4	4	4	6	4	4	7	6
Mturk	1047				United States	Bronx	NY	10456	25	F	United States	United States		2	Atheist		I have not been tested but I think I have symptoms	5	4	4	5	3	3	2	3	1	3	2		2		4	5	6		8	9	1	3	2	4	4	5	5	5	5	5	5	3
Mturk	321				United States	Princeton	IL	61356	31	M	United States	United States		2	Atheist		I have not been tested and have no symptoms	6	5	6	5	4	3	3	4	1	3	2		2		4		6	7	8	9	1	4	3	5	4	1	6	6	5	6	5	5
Mturk	1710				United States	Fords	NJ	8863	32	M	United States	United States		4	Atheist		I have tested positive but I am recovered	4	4	2	1	2	3	2	1	5	3	5	1						7			1	5	1	3	5	2	4	5	5	5	0	0
Mturk	1558				United States	Akron	OH	44312	22	F	United States	United States		2	Atheist		I have not been tested but I think I have symptoms	2	2	2	2	2	1	1	1	1	1	2										1	1	1	3	5	2	5	6	6	6	0	0
Mturk	1432				United States	Collinsville	OK	74021	41	M	United States	United States		3	Atheist		I have not been tested and have no symptoms	5	6	6	5	2	5	6	2	4	6	6	1						7			1	4	1	4	5	5	6	6	6	6	3	1
Mturk	1660				United States	Tucson	AZ	85710	46	M	United States	United States		2	Atheist		I have not been tested and have no symptoms	3	4	4	4	1	1	1	1	1	1	1	1						7			1	1	1	3	2	2	5	6	5	6	0	0
Mturk	1587				United States	Waterford	MI	48327	42	M	United States	United States		2	Atheist		I have not been tested and have no symptoms	3	5	6	1	2	2	4	1	7	2	5	1						7			1	3	1	5	3	3	4	6	6	6	7	1
Mturk	2091				United States	Greenacres	WA	99016	36	M	United States	United States		2	Atheist		I have not been tested and have no symptoms	1	1	3		1	1	1		1	1	4	1									1	2	1	2	3	2	3	6	5	6	2	9
Mturk	2086				United States	Elizabeth City	NC	27909	43	F	United States	United States		2	Atheist		I have not been tested and have no symptoms	2	2	2	2	2	2	2	2	2		2	1									3	3	3	3	5	5	5	5	5	5	5	0
Mturk	1259				United States	Brockton	MA	2301	34	M	United States	United States		3	Atheist		I have not been tested and have no symptoms	5	5	4	5	3	6	6	5	2	5	4	1						7			1	1	1	2	5	5	5	5	5	5	6	2
Mturk	214				United States	Rapid City	SD	57702	45	F	United States	United States		4	Atheist		I have not been tested and have no symptoms	4	5	6	1	4	4	4	4	4	4	4	1		3		5		7			1	1	1	3	5	5	5	5	5	5	9	9
General	2018				United States	New York	NY	10013	47	M	United States	United States		4	Atheist		I have not been tested and have no symptoms	5	5	7	6	3	7	7	1	1	1	6	1						7			1	2	1	5	5	5	5	5	5	5	2	2
Mturk	2101				United States	Saint Louis	MO	63128	23	F	United States	United States		2	Atheist		I have not been tested and have no symptoms	4	4	3	4	4	4	4	4	4	4	4	1									1	3	3	1	5	2	5	5	5	5		3
Mturk	412				United States	Austin	TX	78731	27	F	United States	United States		3	Atheist		I have not been tested and have no symptoms	4	4	4	4	4	4	4	4	4	3	3	1						7			1	1	1	1	5	5	5	5	5	5	3	3
Mturk	1112				United States	Tipton	MO	65081	49	M	United States	United States		2	Atheist		I have not been tested and have no symptoms	4	4	4	2	2	2	2	2	2	2	4	1						7			1	1	1	3	5	3	5	5	5	5	5	5
Mturk	66				United States	Hollywood	FL	33025	29	M	United States	United States		3	Atheist		I have not been tested and have no symptoms	5	4	4	5	4	4	4	5	2	5	4	1		3				7			3	3	2	3	3	3	3	5	4	4	5	5
Mturk	110				United States	Chillicothe	OH	45601	30	M	United States	United States		2	Atheist		I have not been tested and have no symptoms	3	6	7	7	4	6	6	2	7	7	5	1									1	1	1	4	3	1	3	5	4	4	1	1
Mturk	1466				United States	Manhattan	KS	66502	30	F	United States	United States		2	Atheist		I have not been tested and have no symptoms	6	6	5	5	5	5	6	5	2	3	4	1									1	2	2	5	3	2	4	6	4	5	3	2
Mturk	38				United States	Middleburgh	NY	12122	26	M	United States	United States		2	Atheist		I have not been tested and have no symptoms	5	4	4	5	4	5	4	4	2	3	4	1						7			1	2	1	4	5	5	5	5	5	5	1	1
Mturk	154				United States	Lowell	MA	1851	19	M	United States	United States			Atheist		I have not been tested and have no symptoms	4	5	5	3	2	3	3	2	1	3	4										1	1	1	4	5	4	5	5	5	6	2	1
Mturk	764				United States	Dallas	TX	75074	35	M	United States	United States		3	Atheist		I have not been tested and have no symptoms	7	7	7	7	5	6	6	6	5	5	5	1		3		5		7			3	4	2	4	6	6	6	6	6	6	7	7
Mturk	1202				United States	Clarksville	AR	72830	28	F	United States	United States		2	Atheist		I have not been tested and have no symptoms	2	2	2	1	1	1	1	1	1	1	1										1	1	1	1	6	3	6	6	6	6	0	0
Mturk	1227				United States	New York	NY	10118	22	M	United States	United States		3	Atheist		I have not been tested and have no symptoms	5	4	3	3	3	4	5	5	5	5	4										4	4	3	2	5	5	5	5	5	5	3	3
Mturk	1365				United States	Wyandotte	MI	48192	46	M	United States	United States		3	Atheist		I have not been tested and have no symptoms	1	1	1	1	1	1	1	1	1	1	1	1									1	3	1	5	3	1	2	6	4	5	3	5
Mturk	1412				United States	Bedford	TX	76022	20	O	United States	United States			Atheist		I have not been tested and have no symptoms	2	4	2	1	1	2	1	1	1	1	4										1	3	1	4	6	3	6	6	6	6	0	0
Mturk	1450				United States	Littleton	CO	80127	32	M	United States	United States		2	Atheist		I have not been tested and have no symptoms	2	2	1	1	2	2	1	1	1	1	1	1									1	3	1	3	4	4	4	5	5	5	4	2
Mturk	1573				United States	Sioux Falls	SD	57106	74	F	United States	United States		2	Atheist		I have not been tested and have no symptoms	5	4	3	4	2	3	3	1	1	1	1	1									1	4	2	4	4	2	4	5	4	4	5	5
Mturk	1641				United States	Millersville	MD	21108	35	F	United States	United States		3	Atheist		I have not been tested and have no symptoms	5	5	3	3	2	2	4	2	2	4	4	1						7			1	1	1	4	6	3	6	6	6	6	3	2
Mturk	1697				United States	Albuquerque	NM	87123	33	M	United States	United States		3	Atheist		I have not been tested and have no symptoms	2	2	4	1	2	2	1	1	3	2	4	1									1	2	1	3	4	2	3	6	5	5	1	1
Mturk	1737				United States	Burton	MI	48509	26	F	United States	United States		2	Atheist		I have tested positive but I am recovered	1	1	1	1	1	1	1	1	1	1	1	1						7			1	1	1	5	3	1	6	6	6	6	0	0
Mturk	491				India	Chennai	25	600010	22	M	France	Ecuador		4	Buddhist		I have tested positive and I am not recovered	1	2	3	4	1	2	3	4	5	6	7					5					3	4	2	1	2	6	4	1	5	3	7	4
Mturk	485				India	Hosur	25	635109	30	M	India	India		3	Buddhist		I have not been tested but I think I have symptoms	5	4	3	4	4	5	4	3	4	5	4			3							4	2	3	3	3	2	5	4	3	4	6	6
Mturk	1255				India	Chennai	25	600042	26	M	India	India		3	Buddhist		I have not been tested and have no symptoms	5	6	5	6	5	6	5	4	4	5	5		2							9	4	5	4	4	5	3	3	3	4	4	8	7
Mturk	369				India	Chennai	25	600021	36	F	India	India		3	Buddhist		I have not been tested and have no symptoms	6	6	7	5	7	5	6	7	6	7	7	1		3		5		7	8		5	4	4	5	3	3	4	4	4	3	8	4
Mturk	655				India	Chennai	25	600010	32	F	India	India		3	Buddhist		I have not been tested and have no symptoms	6	7	5	5	7	3	5	6	4	5	6									9	4	4	5	5	2	3	2	3	2	4	7	6
Mturk	1194				India	Chennai	25	600017	26	F	India	United States		4	Buddhist		I have not been tested but I think I have symptoms	5	3	4	4	5	3	4	5	3	4	5	1				5		7			4	2	3	2	4	3	4	5	2	2	8	8
Mturk	799				India	Thrissur	13	680001	35	M	India	India		3	Buddhist		I have not been tested and have no symptoms	6	7	7	7	7	7	6	6	7	7	7	1									4	5	5	4	5	5	4	5	5	4	8	9
Mturk	816				India	Thrissur	13	680003	37	M	India	India		3	Buddhist		I have not been tested and have no symptoms	7	7	6	7	7	6	7	7	7	6	6	1									4	5	5	5	4	5	5	5	4	5	9	8
Mturk	61				United States	Bethlehem	PA	18017	32	M	United States	United States		3	Buddhist		I have not been tested and have no symptoms	6	6	7	6	5	5	6	5	4	4	4	1						7			3	4	2	3	5	5	5	5	5	5	3	3
Mturk	455				United States	Philadelphia	PA	19104	25	M	United States	United States		4	Buddhist		I have not been tested and have no symptoms	5	5	5	4	4	5	5	3	4	4	5	1		3		5		7			4	4	4	4	1	1	1	3	3	2	8	9
Mturk	103				United States	Houston	TX	77065	45	F	United States	United States		3	Buddhist		I have not been tested and have no symptoms	7	7	7	7	7	7	7	7	7	7	7	1									1	3	4	5	6	6	6	6	6	6	6	6
Mturk	174				United States	Hagerstown	MD	21740	69	M	United States	United States		3	Buddhist		I have not been tested and have no symptoms	5	5	5	5	4	4	4	4	4	4	5	1						7			3	3	2	5	4	1	6	6	4	4	4	4
Mturk	2090				United States	Oak Harbor	WA	98277	73	M	United States	United States		4	Buddhist		I have not been tested and have no symptoms	6	4	1	1	4	1	1	1	5	2	2	1						7			1	1	2	4	4	2	4	5	5	5	1	0
Mturk	1026				United States				30	M	Australia	Armenia		3	Catholic		I have tested positive but I am recovered	7	7	7	7	6	6	6	7	6	6	6		2					7			5	5	5	5	6	6	6	6	6	6	10	10
Mturk	417				India	Chennai	25	600004	20	M	Australia	Armenia		4	Catholic		I have tested positive but I am recovered	1	2	3	4	1	2	3	4	5	6	7					5					2	4	3	1	3	4	1	6	5	2	8	7
Mturk	1028				Australia	Sydney	2	2000	19	M	Australia	Australia		2	Catholic		I have not been tested and have no symptoms	6	7	7	6	4	4	4	4	4	4	4	1						7			2	3	4	3	4	4	4	4	4	4	5	5
Mturk	379				Brazil	Sao Paulo	27	1323	28	M	Brazil	Brazil		3	Catholic		I have not been tested and have no symptoms	5	4	4	5	5	4	4	5	6	5	5		2				6				3	2	3	3	4	5	3	4	4	5	7	7
Mturk	1104				Brazil	Juiz De Fora	15	36000	48	M	Brazil	Brazil		4	Catholic		I have been tested and it was negative	7	7	7	7	6	6	6	7	7	7	6		2	3	4	5	6		8	9	3	5	3	5	6	6	6	6	6	6	7	6
Mturk	137				Brazil	Cariacica	8	29140	28	F	Brazil	Brazil		3	Catholic		I have not been tested and have no symptoms	6	5	7	4	4	6	6	3	3	3	4	1						7			1	1	1	5	5	5	5	5	5	5	3	1
Mturk	163				Brazil	Sao Luis	13	65000	32	M	Brazil	Brazil		3	Catholic		I have not been tested and have no symptoms	7	6	6	7	6	7	6	5	5	6	6						6		8		5	5	4	5	4	4	4	3	4	5	8	8
Mturk	48				Brazil	Jacarei	27	12300	23	M	Brazil	Brazil		3	Catholic		I have not been tested and have no symptoms	5	2	2	4	1	5	5	2	1	1	2	1						7			1	3	1	4	6	4	6	6	6	6	2	2
Mturk	380				Brazil	Juiz De Fora	15	36000	48	M	Brazil	United States		4	Catholic		I have not been tested and have no symptoms	6	6	6	7	6	6	7	7	6	6	7		2	3	4	5	6		8	9	1	3	1	4	6	6	6	6	6	6	3	0
Mturk	1106				Brazil	Juiz De Fora	15	36000	47	F	Brazil	Brazil		4	Catholic		I have not been tested and have no symptoms	4	5	5	5	5	4	6	7	6	6	6		2	3	4	5	6		8	9	3	3	1	4	6	6	6	6	6	6	8	6
Mturk	23				Canada	Kitchener	ON	N2N	26	F	Canada	Canada		4	Catholic		I have not been tested and have no symptoms	6	6	7	6	6	6	6	5	5	6	5	1		3				7			1	1	1	2	6	6	6	3	6	6	4	4
General	1863				Croatia	Zagreb	21	10000	57	F	Croatia	Croatia		4	Catholic		I have not been tested and have no symptoms	4	4	4	4	4	4	6	1	6	2	6	1									1	1	3	4	4	4	4	3	4	4	4	4
General	2128				Croatia	Zagreb	21	10000	34	M	Croatia	Croatia		4	Catholic		I have not been tested and have no symptoms	7	6	5	4	4	5	6	2	4	3	5	1		3	4	5		7			2	4	3	3	2	5	4	3	2	3	3	7
General	1834				Croatia	Zagreb	21	10000	25	M	Croatia	Croatia		2	Catholic			6	5	7	6	4	4	4	4	4	5	3	1									2	5	1	1	5	5	3	5	4	5	4	4
General	2035				Croatia	Zagreb	21	10000	31	F	Croatia	Croatia		4	Catholic		I have not been tested and have no symptoms	4	4	5	3	3	3	4	3	2	2	2	1						7			1	1	1	3	5	5	5	6	5	6	1	1
General	1770				Croatia	Velika Gorica	20	10410	37	M	Croatia	Croatia		3	Catholic			6	6	6	6	5	5	6	5	5	4	4	1		3	4	5					3	4	1	2	3	4	4	4	2	4	0	8
General	1911				Croatia	Zagreb	21	10000	38	F	Croatia	Croatia		4	Catholic		I have not been tested and have no symptoms	7	7	7	7	7	7	7	7	1	7	6	1						7			3	2	1	5	6	6	6	3	4	6	1	8
General	1763				Croatia	Zagreb	21	10000	39	F	Croatia	Croatia		4	Catholic			5	5	5	5	4	4	5	3	3	3	3	1						7			1	3	4	5	5	4	5	5	3	5	2	2
General	1847				Croatia	Zagreb	21	10000	41	F	Croatia	Croatia		2	Catholic		I have not been tested and have no symptoms	5	6	6	5	5	5	5	5	4	2	3	1		3							1	2	2	5	5	6	6	6	4	6	2	2
General	1790				Croatia	Zagreb	21	10000	18	M	Croatia	Croatia		2	Catholic			7	7	7	7	7	7	7	7	6	7	6	1		3		5		7			4	5	2	3	3	6	2	3	3	4	5	8
General	2043				Croatia	Zagreb	21	10000	55	M	Croatia	Croatia		4	Catholic		I have tested positive and I am not recovered	7	7	7	7	4	7	7	4	4	4	4	1						7			1	5	1	5	5	5	5	5	1	5	5	5
General	1879				Croatia	Zagreb	21	10000	37	F	Croatia	Croatia		3	Catholic		I have not been tested and have no symptoms	7	7	7	7	7	7	7	7	7	7	7	1				5		7			1	3	1	1	3	6	6	2	3	6	10	10
General	1882				Canada	Toronto	ON	M5V	34	F	Croatia	Canada		4	Catholic		I have not been tested and have no symptoms	4	4	4	4	2	2	2	1	1	4	1	1						7			1	3	3	5	4	4	4	4	4	4	4	4
General	1947				Croatia	Dubrovnik	3	20000	24	F	Croatia	Croatia		4	Catholic		I have not been tested and have no symptoms	6	6	6	6	5	4	6	3	2	2	5										3	5	5	2	3	5	5	4	3	4	3	10
General	2011				Croatia	Zagreb	21	10000	47	F	Croatia	Croatia		4	Catholic		I have not been tested and have no symptoms	5	4	5	2	2	4	5	2	5	1	5	1			4			7			1	4	2	5	3	5	4	3	3	4	7	3
General	2068				Croatia	Zagreb	21	10000	28	M	Croatia	Croatia		4	Catholic		I have not been tested and have no symptoms	6	4	3	2	2	2	2	2	4	2	4	1	2		4			7			3	4	3	3	3	4	3	4	3	4	1	6
General	2130				Croatia	Zagreb	21	10000	26	F	Croatia	Croatia		3	Catholic		I have not been tested and have no symptoms	5	6	6	6	5	4		5	6	4		1									1	4	1	5	5	5	5	5	4	5	2	2
General	1741				Croatia	Zagreb	21	10000	27	F	Croatia	Croatia		4	Catholic			4	4	4	3	1	1	2	1	1	1	1	1						7			1	1	1	5	6	6	6	6	6	6	0	1
General	1750				Croatia	Zagreb	21	10000	37	F	Croatia	Croatia		4	Catholic			4	2	4	2	2	4	2	1	1	1	2										2	3	2	3	5	5	5	5	5	5	0	0
General	1761				Croatia	Zagreb	21	10000	24	F	Croatia	Croatia		3	Catholic			4	3	5	5	3	3	4	4	2	3	2	1						7			1	2	1	5	5	5	5	5	5	5	4	2
General	1786				Croatia	Zagreb	21	10000	41	F	Croatia	Croatia		4	Catholic			5	5	6	4	2	2	4	2	2	2	4	1						7			1	4	3	4	5	5	5	3	4	5	5	5
General	1788				Croatia	Zagreb	21	10000	41	F	Croatia	Croatia		4	Catholic			5	6	6	5	5	6	6	4	5	2	5	1						7			2	3	2	5	5	5	5	5	4	5	4	4
General	1827				Croatia	Cakovec	9	40000	48	M	Croatia	Croatia		4	Catholic			6	6	6	4	4	4	5	2	4	4	4	1						7			1	4	1	4	5	5	5	5	5	5	5	6
Mturk	634				Canada	MontrÃ©al	QC	H2K	26	F	France	Canada		4	Catholic		I have not been tested and have no symptoms	6	6	5	6	4	4	4	4	2	2	2	1						7			1	1	4	5	6	6	6	6	6	6	5	5
Mturk	79				United States	Pittsburgh	PA	15206	48	F	France	United States		4	Catholic		I have not been tested and have no symptoms	7	7	4	4	4	6	7	6	4	5	4	1						7			1	2	3	5	5	4	5	4	5	5	2	2
Mturk	1032				United States	Haines City	FL	33844	62	F	Germany	United States		2	Catholic		I have not been tested and have no symptoms	4	4	4	4	4	4	4	4	4	4	4	1						7			2	5	4	5	4	6	5	3	4	5	1	1
Mturk	949				Germany	Lohne	6	49393	34	M	Germany	Germany		4	Catholic		I have not been tested and have no symptoms	5	5	5	5	5	4	4	4	3	5	4	1						7			3	4	3	4	4	5	5	5	4	5	6	6
General	1850				Malta	Sliema	0	slm	55	F	Germany	Malta		3	Catholic		I have not been tested and have no symptoms	6	5	6	5	3	3	3	2	2	2	2	1						7			1	1	2	2	3	5	5	3	4	4	5	7
Mturk	399				India	Chennai	25	600010	18	M	India	Cambodia		3	Catholic		I have tested positive but I am recovered	5	5	6	5	5	6	6	5	6	6	7		2		4	5				9	4	4	5	4	6	4	5	4	4	5	9	8
Mturk	826				India	Chennai	25	600004	32	M	India	Germany		3	Catholic		I have not been tested but I think I have symptoms	4	5	6	5	4	5	6	5	6	5	5									9	3	4	4	4	4	5	3	4	4	3	6	7
Mturk	31				India	Bengaluru	19	560002	29	F	India	India		3	Catholic		I have tested positive but I am recovered	6	5	6	7	6	5	4	5	6	7	6			3							4	4	5	3	5	4	4	4	3	5	8	9
Mturk	638				India	Chennai	25	600001	30	M	India	India		3	Catholic		I have tested positive but I am recovered	7	6	7	6	7	6	5	5	6	7	6		2								4	4	5	4	6	5	6	5	5	5	8	8
Mturk	1200				India	Chennai	25	600041	28	M	India	India		3	Catholic		I have not been tested and have no symptoms	6	6	6	7	6	5	6	5	4	6	7						6	7		9	2	4	3	5	5	6	3	1	5	5	0	1
Mturk	625				India	Madurai	25	625020	25	M	India	India		3	Catholic		I have not been tested and have no symptoms	6	6	5	6	6	6	7	6	6	6	6	1				5		7			4	3	4	3	4	4	4	4	4	4	7	8
Mturk	627				India	Tiruppur	25	641603	25	M	India	India		3	Catholic		I have not been tested and have no symptoms	4	5	5	4	6	5	4	5	5	4	5	1		3		5		7			4	3	4	3	4	3	4	4	3	3	6	6
Mturk	286				India	Chennai	25	600001	29	F	India	India		3	Catholic		I have been tested and it was negative	5	6	7	6	7	6	6	6	6	7	7					5					4	4	4	5	4	6	4	4	5	5	2	3
Mturk	1090				India	Chennai	25	600099	29	F	India	India		3	Catholic		I have tested positive but I am recovered	5	6	5	4	5	5	5	6	6	5	5							7			4	5	4	4	4	4	4	4	5	4	7	7
Mturk	1006				India	Chennai	25	600005	29	M	India	India		3	Catholic		I have tested positive but I am recovered	7	6	7	5	7	6	5	7	6	7	5	1		3				7			4	5	3	5	6	5	5	5	4	6	7	8
Mturk	1223				India	Thiruvananthapuram	13	695020	35	F	India	Kazakhstan		1	Catholic		I have tested positive but I am recovered	7	7	7	7	7	7	7	7	7	7	7			3				7			5	5	5	5	6	6	6	6	6	6	9	9
Mturk	269				India	Chennai	25	600004	31	M	India	India		3	Catholic		I have been tested and it was negative	6	5	6	7	6	7	6	5	6	7	5								8		4	5	5	3	6	5	6	5	6	5	1	2
Mturk	394				India	Chennai	25	600001	28	M	India	India		4	Catholic		I have not been tested and have no symptoms	6	6	6	6	6	6	6	6	6	6	6				4						4	4	4	4	4	4	5	5	4	5	8	8
Mturk	424				India	Visakhapatnam	2	530026	27	F	India	India		3	Catholic		I have not been tested and have no symptoms	6	6	7	6	6	7	6	5	5	6	6						6	7		9	3	4	3	4	4	4	4	4	4	4	8	8
Mturk	80				India	Chennai	25	600021	27	M	India	India		3	Catholic		I have tested positive but I am recovered	6	7	6	7	6	7	7	6	6	6	7	1	2	3	4	5	6	7		9	4	5	4	5	6	6	5	5	6	6	10	10
General	2042				United Kingdom	Reading	K7	RG30	32	F	Italy	United Kingdom		4	Catholic		I have not been tested and have no symptoms	5	6	6	6	3	5	7	5	2	2	3	1						7			1	1	2	3	5	2	5	4	5	5	3	4
Mturk	1274				Italy	Bologna	5	40128	61	M	Italy	Italy		4	Catholic		I have not been tested and have no symptoms	7	7	7	7	7	7	6	6	6	4	4	1		3	4			7			1	1	1	5	4	4	4	4	3	4	6	5
Mturk	502				United States	New City	NY	10956	35	M	Italy	United States		4	Catholic		I have not been tested but I think I have symptoms	6	6	6	6	7	6	6	5	6	6	6	1		3		5		7			3	5	5	3	1	6	1	1	4	5	9	6
Mturk	392				Italy	Milan	9	20155	58	M	Italy	Italy		2	Catholic		I have not been tested and have no symptoms	5	5	5	5	4	4	4	3	4	3	4	1									1	3	2	3	4	4	4	4	4	4	5	5
Mturk	62				Italy	Bagnolo San Vito	9	46031	48	F	Italy	Italy		2	Catholic		I have not been tested and have no symptoms	7	7	7	7	7	7	7	7	7	7	7	1						7			5	5	2	3	4	6	5	6	4	6	4	4
Mturk	500				Italy				25	F	Italy	Italy		2	Catholic		I have not been tested and have no symptoms	6	6	7	6	7	5	6	6	4	4	5	1						7			1	2	2	5	6	6	5	6	6	6	4	6
Mturk	355				Italy	Pettinengo	12	13843	24	M	Italy	Italy		2	Catholic		I have not been tested and have no symptoms	3	2	4	4	4	3	4	4	1	1	1	1									4	5	1	5	6	6	6	6	6	6	3	3
Mturk	835				Italy	Paderno Dugnano	9	20037	45	M	Italy	Italy		3	Catholic		I have not been tested and have no symptoms	5	5	4	4	5	5	4	4	3	3	4	1			4			7			1	5	3	4	1	6	5	5	2	3	9	9
Mturk	462				Italy	Rome	7	168	39	M	Italy	Italy		2	Catholic		I have not been tested and have no symptoms	7	7	7	7	7	7	7	7	7	7	7	1						7			4	1	1	5	6	6	6	6	6	6	6	1
Mturk	619				Italy	Novara	12	28100	37	M	Italy	Italy		3	Catholic		I have not been tested and have no symptoms	3	4	3	3	3	3	5	2	2	2	2							7			1	1	1	5	5	5	5	6	5	5	1	2
Mturk	92				Italy	Bologna	5	40132	30	M	Italy	Italy		2	Catholic		I have not been tested and have no symptoms	7	7	7	7	6	6	6	6	5	5	5	1						7			3	4	3	4	5	5	4	5	5	5	3	3
Mturk	852				Italy	Milan	9	20122	48	F	Italy	Italy		2	Catholic		I have not been tested and have no symptoms	5	5	5	5	2	2	2	2	5	5	2	1			4			7			2	5	2	5	3	4	4	4	4	4	5	5
Mturk	1206				Italy	Padua	20	35143	39	M	Italy	Italy		2	Catholic		I have not been tested and have no symptoms	6	6	6	6	5	6	6	5	6	5	5	1									1	3	1	1	4	4	4	4	4	4	6	6
Mturk	499				Italy	Pescara	1	65125	25	M	Italy	Italy		3	Catholic		I have not been tested and have no symptoms	6	6	7	6	5	6	6	4	5	4	4	1		3				7			1	4	3	4	3	3	3	4	4	3	6	6
Mturk	745				Italy	Treviso	20	31100	20	M	Italy	Italy		2	Catholic		I have not been tested and have no symptoms	5	3	4	4	3	3	4	2	2	2	4	1						7			1	4	1	4	4	4	4	4	4	4	5	5
Mturk	1193				Italy	Como	9	22100	32	F	Italy	Italy		4	Catholic		I have not been tested and have no symptoms	4	4	4	3	3	3	3	3	4	3	4	1						7			1	3	1	5	4	4	4	4	4	4	5	5
Mturk	934				Spain	Motril	51	18600	18	M	Spain	Spain		2	Catholic		I have not been tested and have no symptoms	6	6	6	6	4	4	6	4	4	5	4							7			1	1	1	3	5	5	5	5	5	5	6	6
Mturk	530				United Kingdom	London	H9	E3	19	F	United Kingdom	United Kingdom		2	Catholic		I have not been tested and have no symptoms	6	5	6	5	5	5	5	5	4	5	4										3	4	2	4	5	5	5	5	4	5	6	5
Mturk	1055				United Kingdom	London	H9	E1	35	M	United Kingdom	United Kingdom		3	Catholic		I have been tested and it was negative	5	5	7	7	6	5	6	5	6	6	6				4			7			3	4	4	4	5	5	4	4	5	4	7	7
General	1871				Qatar	Doha	1		18	F	United Kingdom	Qatar		2	Catholic		I have not been tested and have no symptoms	7	7	7	7	7	6	7	7	4	7	5	1						7			1	1	1	5	6	6	6	6	6	6	1	1
Mturk	25				United States	Irving	TX	75060	31	M	United States	United States		4	Catholic		I have been tested and it was negative	3	3	3	3	3	3	3	3	3	3	3	1									2	2	2	2	3	3	3	3	3	3	7	3
Mturk	712				United States	Yale	OK	74085	31	M	United States	United States		4	Catholic		I have been tested and it was negative	2	2	2	2	2	2	2	2	2	2	2	1									1	1	1	1	2	2	2	2	2	2	6	7
Mturk	1117				United States	Irving	TX	75060	31	M	United States	United States		4	Catholic		I have been tested and it was negative	1	2	3	4	7	6	5	4	3	2	1							7			2	3	3	2	4	3	1	3	2	2	7	7
Mturk	60				United States	Flushing	NY	11354	28	M	United States	United States		4	Catholic		I have not been tested and have no symptoms	6	6	6	6	6	5	5	6	5	5	6	1									4	3	4	4	4	4	5	4	4	4	9	10
Mturk	348				Brazil	Pesqueira	30	55200	42	F	United States	United States		3	Catholic		I have not been tested and have no symptoms	4	4	4	4	4	4	4	4	4	4	4	1									3	3	3	4	6	6	6	6	6	6	4	5
Mturk	2076				United States	Indianapolis	IN	46229	31	F	United States	United States		4	Catholic		I have tested positive and I am not recovered	6	7	6	5	7		5	6	5	7	7				4			7	8	9	5	5	4	5	5	5	5	6	4	6	10	10
Mturk	1001				United States	Philadelphia	PA	19104	28	F	United States	United States		3	Catholic		I have not been tested and have no symptoms	5	3	3	5	5	4	5	4	4	5	4	1						7			2	2	2	4	5	5	5	5	5	5	4	4
Mturk	927				United States	Carmel	IN	46032	32	F	United States	United States		3	Catholic		I have not been tested and have no symptoms	6	6	6	6	6	6	6	6	3	4	5							7			1	3	1	1	5	5	5	5	5	5	6	4
Mturk	282				United States	Phoenix	AZ	85004	35	M	United States	United States		3	Catholic		I have been tested and it was negative	6	6	6	6	6	6	6	6	6	6	6						6		8	9	5	5	5	5	2	6	3	4	3	4	8	8
Mturk	953				United States	Alexandria	VA	22320	30	F	United States	United States		3	Catholic		I have been tested and it was negative	7	7	7	7	7	7	7	7	7	7	7		2		4				8	9	4	3	4	4	2	6	3	4	4	5	2	9
Mturk	1139				India	Salem	25	636007	29	F	United States	United States		4	Catholic		I have tested positive but I am recovered	7	7	7	7	7	7	7	7	7	7	7						6				4	5	5	5	4	6	6	6	5	5	1	1
Mturk	753				United Kingdom	Southend-on-sea	M5	SS2	41	M	United States	United States		3	Catholic		I have not been tested and have no symptoms	7	7	7	6	6	6	6	7	7	7	7	1					6				5	5	5	5	2	4	3	3	3	3	8	2
Mturk	1308				United States	Seattle	WA	98111	34	M	United States	United States		3	Catholic		I have been tested and it was negative	6	7	6	5	6	7	5	7	5	6	7	1									5	5	5	4	5	5	6	4	5	5	8	8
Mturk	454				United States	North Adams	MA	1247	52	F	United States	United States		4	Catholic		I have not been tested and have no symptoms	6	6	7	5	5	6	5	5	4	6	6	1						7			1	4	2	4	5	5	5	5	5	5	6	4
Mturk	880				United States	El Cajon	CA	92019	30	F	United States	Costa Rica		3	Catholic		I have not been tested and have no symptoms	7	7	7	7	7	7	7	7	5	3	5	1						7			1	4	1	4	6	6	6	6	6	6	4	4
Mturk	185				Brazil	Pesqueira	30	55200	42	M	United States	United States		3	Catholic		I have not been tested and have no symptoms	4	4	4	4	4	4	4	4	4	4	4	1									4	3	3	3	4	4	4	4	4	4	5	5
Mturk	421				United States				35	M	United States	United States		3	Catholic		I have not been tested and have no symptoms	6	7	7	6	6	6	6	6	5	5	5					5					5	4	3	4	4	4	4	3	4	4	4	7
Mturk	993				United States				26	F	United States	United States		3	Catholic		I have not been tested and have no symptoms	5	6	6	6	5	5	6	5	6	6	6	1				5		7			4	3	3	3	5	5	5	5	5	5	7	8
Mturk	95				United States	Phoenix	AZ	85034	58	M	United States	United States		3	Catholic		I have not been tested and have no symptoms	5	4	5	5	3	4	4	5	4	4	4					5					3	4	4	4	5	5	5	5	5	5	6	6
Mturk	1246				United States	Lake Worth	FL	33467	35	F	United States	United States		3	Catholic		I have been tested and it was negative	7	7	7	7	7	7	7	7	7	7	7	1						7			1	2	5	5	6	6	6	1	6	6	6	7
Mturk	597				United States	East Elmhurst	NY	11369	24	M	United States	United States		3	Catholic		I have not been tested and have no symptoms	5	3	7	4	5	3	7	4	2	5	3	1						7			3	2	4	5	4	4	1	3	3	2	9	8
Mturk	520				United States	Lincolnton	NC	28092	29	F	United States	United States		4	Catholic		I have not been tested and have no symptoms	6	6	6	6	5	5	6	5	4	6	5	1						7			2	3	2	4	6	6	6	6	6	6	5	5
Mturk	2071				United States	Canonsburg	PA	15317	27	M	United States	United States		3	Catholic		I have been tested and it was negative	5	6	5	5	5	4	6	5	5	6	5						6				4	3	4	3	3	4	3	3	3	3
Mturk	465				Brazil	Campinas	27	13000	28	M	United States	United States		2	Catholic		I have not been tested and have no symptoms	5	5	5	5	5	5	5	4	3	3	5	1						7			4	3	2	4	4	4	5	5	5	4	4	4
Mturk	142				United States	Salt Lake City	UT	84106	50	M	United States	United States		3	Catholic		I have not been tested and have no symptoms	6	6	6	6	6	4	6	6	6	6	6		2								3	4	4	4	5	6	5	4	5	5	8	6
Mturk	116				United States	New York City	NY	10203	60	F	United States	United States		3	Catholic		I have not been tested and have no symptoms	6	7	6	7	7	6	7	6	7	6	7					5					5	4	4	5	5	5	6	6	5	6	9	8
Mturk	498				United States	New York	NY	1001	56	M	United States	United States		3	Catholic		I have not been tested and have no symptoms	7	6	5	5	7	6	5	6	7	6	5	1									5	5	4	4	5	6	5	6	5	6	9	8
Mturk	1184				United States				39	F	United States	United States		3	Catholic		I have not been tested and have no symptoms	6	7	6	7	6	6	5	6	5	6	5							7			4	5	5	4	5	5	6	5	6	5	8	9
Mturk	1279				United States	Gresham	OR	97080	28	M	United States	United States		3	Catholic		I have tested positive but I am recovered	7	5	7	6	6	6	7	5	7	6	6		2		4	5	6		8		5	4	4	4	5	5	6	6	4	5	8	9
Mturk	308				United States	North Augusta	SC	29860	39	M	United States	United States		4	Catholic		I have not been tested and have no symptoms	7	6	5	6	5	6	7	6	5	6	7		2								5	4	5	4	4	6	5	5	6	5	9	8
Mturk	898				United States	Cleveland	OH	44120	37	M	United States	United States		2	Catholic		I have tested positive but I am recovered	6	7	6	7	6	6	7	7	6	6	7						6				5	5	4	4	5	6	5	6	6	6	9	9
Mturk	576				United States				50	M	United States	United States		4	Catholic		I have not been tested and have no symptoms	6	7	7	7	7	7	6	6	7	7	7	1		3		5		7			4	4	5	5	4	5	3	3	5	5	6	5
Mturk	664				United States	Nashville	TN	37211	30	M	United States	United States		4	Catholic		I have not been tested and have no symptoms	6	7	7	6	7	6	6	7	7	6	7					5		7			5	4	5	5	5	6	6	5	5	5	8	9
Mturk	127				United States	Alpharetta	GA	30022	30	M	United States	United States		3	Catholic		I have not been tested but I think I have symptoms	6	5	4	6	5	6	5	4	5	6	4	1							8	9	5	4	3	4	6	4	3	5	4	4	3	6
Mturk	422				United States	Philadelphia	PA	19143	20	F	United States	United States		2	Catholic		I have not been tested and have no symptoms	7	7	7	7	7	7	7	7	7	7	7	1		3	4			7			4	4	3	4	5	5	5	4	4	5	4	4
Mturk	441				United States	Tulsa	OK	74132	49	M	United States	United States		3	Catholic		I have been tested and it was negative	7	7	7	6	7	6	6	7	6	7	6				4		6	7	8	9	4	3	3	4	4	5	3	3	4	4	6	5
Mturk	230				United States	Virginia Beach	VA	23456	35	M	United States	United States		4	Catholic		I have not been tested and have no symptoms	6	6	5	6	5	6	6	7	7	6	5							7			5	4	3	4	5	6	3	4	4	4	9	10
Mturk	360				United States	Newark	DE	19702	27	F	United States	United States		2	Catholic		I have not been tested and have no symptoms	6	7	7	6	5	5	6	6	5	6	6	1	2	3	4	5				9	3	5	2	4	2	4	4	2	2	3	8	8
Mturk	152				United States				29	F	United States	United States		3	Catholic		I have been tested and it was negative	4	5	6	4	5	4	6	5	3	4	5	1					6	7			4	4	3	3	4	5	4	3	3	5	8	7
Mturk	372				United States				29	M	United States	United States		4	Catholic		I have been tested and it was negative	5	5	6	6	4	4	5	5	6	6	5	1		3							4	3	4	3	4	4	3	4	5	4	9	7
Mturk	706				United States	Colorado Springs	CO	80910	42	M	United States	United States		3	Catholic		I have been tested and it was negative	6	7	7	6	5	4	6	5	7	6	5	1	2		4	5	6			9	3	4	4	5	4	3	5	3	4	5	10	10
Mturk	862				United States	Houston	TX	77095	35	M	United States	United States		3	Catholic		I have not been tested and have no symptoms	7	7	7	7	7	7	7	7	7	7	7	1						7			1	5	2	3	6	4	2	3	6	6	5	5
Mturk	786				United States	Wilkes-barre	PA	18702	18	M	United States	United States		3	Catholic		I have tested positive but I am recovered	6	7	6	7	6	7	6	7	7	5	6								8		5	4	5	4	5	5	4	6	6	5	6	7
Mturk	1024				United States	Whittier	CA	90606	18	M	United States	United States		3	Catholic		I have tested positive but I am recovered	6	7	6	7	7	5	6	7	6	7	6								8		4	5	5	4	4	5	6	5	5	6	8	7
Mturk	236				United States	Two Rivers	WI	54241	34	M	United States	United States		4	Catholic		I have not been tested and have no symptoms	5	6	6	7	6	6	6	6	6	6	6						6				4	4	4	4	6	6	6	6	6	6	6	7
Mturk	1303				United States	New Albany	MS	38652	30	M	United States	United States		4	Catholic		I have tested positive and I am not recovered	4	3	4	5	3	2	4	5	4	3	4								8		3	4	2	3	4	2	4	3	5	3	7	6
Mturk	1076				United States	Southington	CT	6489	55	F	United States	Mexico		3	Catholic		I have tested positive and I am not recovered	7	6	7	6	6	5	6	5	6	5	6				4						5	5	4	4	4	4	3	3	3	4	8	8
Mturk	812				United States	Royal Oak	MI	48073	60	F	United States	Malta		3	Catholic		I have tested positive but I am recovered	5	6	7	5	5	6	5	6	5	6	5		2				6				4	5	4	4	3	4	6	6	4	4	7	6
Mturk	868				United States	Palo Alto	CA	94306	50	M	United States	United States		3	Catholic		I have been tested and it was negative	4	5	6	5	4	5	5	4	3	3	4			3							3	2	4	3	4	4	2	3	3	3	4	5
Mturk	527				United States	Chicago	IL	60654	25	M	United States	United States		4	Catholic		I have tested positive but I am recovered	6	5	6	7	6	5	4	5	6	6	7						6				4	3	4	5	5	5	5	5	6	4	7	7
Mturk	377				United States	Rosenberg	TX	77471	34	F	United States	United States		3	Catholic		I have not been tested and have no symptoms	6	7	6	7	6	7	5	7	6	5	6								8		5	4	5	5	5	6	6	5	6	6	7	7
General	2045				United States	East New Market	MD	21631	62	F	United States	United States		2	Catholic		I have not been tested and have no symptoms	7	7	7	7	7	6	6	6	6	6	4	1						7			1	4	1	2	5	6	6	6	6	6	4	4
Mturk	714				United States	Pawtucket	RI	2861	35	F	United States	United States		2	Catholic			6	6	6	6	6	6	6	6	5	6	6	1						7			1	3	4	5	5	5	5	5	5	5	5	5
Mturk	1225				United States	Davenport	IA	52803	38	F	United States	United States		2	Catholic		I have not been tested and have no symptoms	6	6	6	6	5	5	5	5	5	5	5	1						7			1	1	1	3	5	5	5	5	5	5	8	7
Mturk	189				United States				49	F	United States	United States		2	Catholic		I have not been tested and have no symptoms	7	7	7	6	4	5	6	4	3	5	4	1						7			2	5	2	4	3	6	6	4	3	6	8	9
Mturk	874				Bahrain	Seef	16		33	M	United States	United States		4	Catholic		I have not been tested and have no symptoms	6	6	7	6	6	6	7	6	5	5	5	1						7			3	5	3	4	3	5	4	4	4	4	7	3
Mturk	673				United States	Marshfield	WI	54449	28	F	United States	United States		1	Catholic		I have tested positive but I am recovered	5	6	5	6	5	6	5	6	7	6	5					5					5	4	4	3	5	4	5	3	4	6	7	9
Mturk	1073				United States	San Diego	CA	92154	42	M	United States	United States		3	Catholic		I have tested positive but I am recovered	6	5	6	5	5	6	5	6	4	5	5						6				2	3	3	4	3	3	5	5	2	4	8	9
Mturk	1229				United States	Patterson	CA	95363	30	M	United States	United States		3	Catholic		I have been tested and it was negative	4	4	4	4	4	4	4	4	4	4	4	1									3	3	3	3	4	4	4	4	4	4	7	7
Mturk	947				United States	Los Angeles	CA	90009	30	M	United States	United States		3	Catholic		I have been tested and it was negative	6	5	5	6	6	6	5	6	5	5	6						6				4	3	4	3	4	5	4	5	5	4	8	7
Mturk	229				United States	West Newton	PA	15089	45	F	United States	United States		2	Catholic		I have not been tested and have no symptoms	4	4	5	4	4	4	5	4	4	4	5	1				5		7	8		3	4	4	4	4	4	4	3	4	4	8	7
Mturk	2081				United States				26	M	United States	United States		3	Catholic		I have not been tested and have no symptoms	6	3	4	2	6	3	7	2	1	4	3							7			4	2	3	1	3	5	1	3	4	5	8	8
Mturk	456				United States	New York	NY	10001	28	M	United States	United States		4	Catholic		I have not been tested but I think I have symptoms	5	6	6	7	5	7	7	7	7	7	7		2		4	5					3	5	5	5	6	6	6	6	6	6	8	8
Mturk	228				United States	New York	NY	10001	29	M	United States	United States		3	Catholic		I have tested positive but I am recovered	7	6	7	6	7	7	6	7	6	7	6					5					5	4	5	4	5	6	5	5	5	6	10	10
Mturk	715				United States	Berlin	PA	15530	35	M	United States	United States		3	Catholic		I have tested positive but I am recovered	7	5	6	7	7	5	6	7	5	6	6	1	2	3		5					3	4	5	4	5	6	4	5	6	4	9	9
Mturk	468				United States	Seattle	WA	98111	33	M	United States	United States		3	Catholic		I have tested positive but I am recovered	7	6	7	6	7	6	7	5	7	6	7			3	4	5		7			5	4	5	4	5	5	5	6	6	4	8	8
Mturk	529				United States	Rockaway	NJ	7866	53	M	United States	United States		2	Catholic		I have not been tested and have no symptoms	7	7	7	7	6	6	6	4	4	6	5	1			4			7			4	4	2	3	4	6	5	2	5	5	9	9
Mturk	774				United States	Kansas City	MO	64121	50	F	United States	United States		2	Catholic		I have not been tested and have no symptoms	6	6	6	6	6	4	4	4	4	6	6		2	3		5	6		8	9	2	4	3	4	3	4	4	4	4	4	4	4
Mturk	521				United States	Chicago	IL	60007	37	M	United States	United States		4	Catholic		I have not been tested and have no symptoms	6	6	7	6	5	5	6	7	6	7	7						6				4	5	4	4	4	4	4	4	4	4	6	6
Mturk	621				United States				30	M	United States	United States		3	Catholic		I have not been tested and have no symptoms	6	7	7	7	7	7	7	7	7	7	7						6	7			5	4	4	5	6	5	5	5	5	5	9	7
Mturk	1164				United States	Memphis	TN	38128	27	M	United States	United States		4	Catholic		I have tested positive but I am recovered	5	6	7	6	5	4	5	6	7	6	5	1				5		7			4	4	5	3	5	4	4	6	5	5	7	8
Mturk	690				United States	Kernersville	NC	27284	39	M	United States	United States		3	Catholic		I have not been tested and have no symptoms	5	5	5	4	3	3	3	3	3	3	5	1									1	3	1	2	3	3	3	3	3	3	5	5
Mturk	311				United States	Eau Claire	WI	54701	36	M	United States	United States		3	Catholic		I have not been tested and have no symptoms	6	6	6	6	6	6	6	5	5	5	5	1									1	3	1	1	6	6	6	6	6	6	5	5
Mturk	436				United States	Birmingham	AL	35242	64	F	United States	United States		3	Catholic		I have not been tested and have no symptoms	3	4	5	4	3	3	3	3	3	3	3	1									1	3	4	4	4	4	4	4	4	4	0	0
Mturk	779				United States	Chico	CA	95928	52	M	United States	United States		3	Catholic		I have not been tested and have no symptoms	4	5	4	5	4	5	4	5	4	5	5							7			4	3	4	3	4	4	5	5	5	4	7	8
Mturk	447				United States				22	M	United States	United States		3	Catholic		I have not been tested but I think I have symptoms	2	5	4	6	6	5	4	5	3	4	5					5					2	3	1	4	4	4	2	3	3	2	8	7
Mturk	639				United States	Rye	NY	10580	24	M	United States	United States		3	Catholic		I have tested positive and I am not recovered	3	5	4	2	3	5	4	2	3	4	2								8		3	4	4	3	3	4	2	2	5	3	9	4
Mturk	114				United States				23	M	United States	United States		3	Catholic		I have not been tested but I think I have symptoms	6	2	3	2	4	5	6	4	3	5	6							7			2	4	4	3	3	3	4	5	4	2	7	4
Mturk	729				United States	Bentonville	AR	72713	30	M	United States	United States		3	Catholic		I have not been tested and have no symptoms	5	3	3	5	3	4	4	4	5	6	5										2	4	3	4	3	4	4	4	3	1	3	6
Mturk	1298				United States				65	M	United States	United States		3	Catholic		I have been tested and it was negative	5	4	5	5	4	3	6	5	4	5	5									9	3	2	4	4	2	5	3	3	4	3	8	8
Mturk	1314				United States		TX		26	F	United States	United States		3	Catholic		I have been tested and it was negative	5	5	5	5	5	5	5	5	7	7	7	1			4	5					4	4	4	4	3	6	5	3	3	4	7	9
Mturk	506				United States	Naperville	IL	60564	32	M	United States	United States		4	Catholic		I have tested positive but I am recovered	5	7	6	6	5	7	6	4	5	7	6			3	4		6	7			4	4	4	5	5	6	4	6	5	5	7	6
Mturk	1081				United States	New York	NY	10001	38	M	United States	United States		3	Catholic		I have not been tested and have no symptoms	7	7	7	7	7	7	7	7	7	7	7	1						7			4	4	4	5	5	6	5	3	6	5	5	5
Mturk	180				United States	Seattle	WA	98111	49	F	United States	United States		3	Catholic		I have tested positive but I am recovered	5	6	7	6	5	5	6	7	6	5	6		2								4	4	5	5	5	5	4	4	5	6	10	10
Mturk	342				United States	Los Angeles	CA	90009	42	F	United States	United Kingdom		3	Catholic		I have tested positive but I am recovered	5	6	7	6	5	6	7	5	6	7	6									9	4	5	4	5	5	5	5	4	5	4	10	10
Mturk	722				United States	New York City	NY	10203	62	M	United States	United States		3	Catholic		I have tested positive but I am recovered	5	5	5	5	6	6	6	6	6	5	5						6				5	5	4	4	4	5	4	5	4	5	10	10
Mturk	815				India	Chennai	25	600017	27	M	United States	United States		4	Catholic		I have been tested and it was negative	6	7	6	7	6	7	6	7	5	6	7									9	4	5	4	5	5	4	6	5	5	5	4	2
Mturk	962				United States	Fairplay	CO	80440	22	M	United States	United States		3	Catholic		I have not been tested and have no symptoms	6	5	6	5	6	5	6	5	6	6	6		2				6				4	5	4	5	5	5	5	5	4	6	6	6
Mturk	492				United States	Orlando	FL	32810	29	M	United States	United States		3	Catholic		I have not been tested and have no symptoms	6	7	6	6	6	5	6	6	6	6	6					5					4	4	4	5	5	5	5	4	5	6	3	2
Mturk	537				United States	Lakeside	AZ	85929	28	F	United States	Cambodia		3	Catholic		I have tested positive but I am recovered	4	5	4	5	4	5	6	5	4	5	5								8		3	3	4	4	3	4	3	5	4	4	7	7
Mturk	32				United States	Coon Rapids	IA	50058	38	F	United States	United States		4	Catholic		I have not been tested and have no symptoms	6	6	6	6	6	6	6	6	4	6	6	1									1	1	1	4	5	5	5	5	5	5	9	5
Mturk	1075				United States				30	M	United States	United States		3	Catholic		I have not been tested and have no symptoms	5	6	5	6	5	6	5	6	6	6	5								8		5	4	3	4	5	6	5	5	5	6	8	8
Mturk	1015				United States	Kingston	NH	3848	29	F	United States	United States		1	Catholic		I have not been tested and have no symptoms	7	6	6	6	6	6	5	6	6	6	6		2	3	4	5	6	7	8	9	1	4	1	4	5	5	5	5	5	5	6	7
Mturk	83				United States	Puyallup	WA	98372	38	F	United States	United States		3	Catholic		I have not been tested and have no symptoms	5	4	6	5	6	7	5	4	5	6	5	1		3		5					4	5	3	4	5	4	4	5	6	5	6	6
Mturk	131				United States	Corona	NY	11368	28	M	United States	United States		2	Catholic		I have not been tested and have no symptoms	7	7	7	7	7	7	7	7	7	7	7	1						7			5	5	5	5	5	5	4	4	5	5	0	0
Mturk	569				United States	New York	NY	10013	30	M	United States	United States		4	Catholic		I have not been tested and have no symptoms	6	7	6	7	6	7	6	7	6	7	6									9	4	4	5	5	5	6	5	6	5	6	9	10
Mturk	937				United States	Lewisville	TX	75077	26	M	United States	United States		3	Catholic		I have not been tested and have no symptoms	4	5	6	5	4	6	5	4	5	6	5			3					8		3	3	4	4	5	4	4	3	4	5	6	6
Mturk	791				United States	Bakersfield	CA	93311	48	F	United States	United States		3	Catholic		I have not been tested but I think I have symptoms	6	7	6	7	6	7	6	7	6	6	7		2		4		6	7	8	9	5	4	4	4	6	5	5	5	5	6	8	8
Mturk	931				United States	San Francisco	CA	94134	64	F	United States	United States		3	Catholic		I have not been tested but I think I have symptoms	6	7	6	6	6	7	6	7	6	5	6	1		3	4		6			9	5	4	4	4	6	5	5	6	6	5	8	8
Mturk	20				India	Ernakulam	13	682012	27	M	United States	United States		3	Catholic		I have tested positive and I am not recovered	5	6	7	6	5	6	7	6	5	6	7		2					7			4	4	3	5	5	4	4	5	4	3	7	8
Mturk	285				United States	Springfield	MA	1109	32	M	United States	United States		3	Catholic		I have tested positive and I am not recovered	7	5	4	6	7	7	7	7	7	7	7					5					4	3	5	4	6	6	6	6	6	6	8	9
Mturk	303				United States	Lake Elsinore	CA	92530	24	M	United States	United Kingdom		3	Catholic		I have tested positive but I am recovered	4	5	6	5	4	5	6	5	4	5	6					5					3	4	3	4	3	3	4	4	4	5	6	7
Mturk	1138				United States				34	F	United States	United States		4	Catholic		I have tested positive but I am recovered	7	6	6	6	7	6	7	6	7	6	7						6				5	3	4	4	6	6	5	5	5	6	8	8
Mturk	497				United States				22	F	United States	United States		3	Catholic		I have tested positive but I am recovered	5	6	5	6	5	6	7	6	5	4	5		2	3							4	3	4	5	5	6	4	5	4	4	6	6
Mturk	324				United States	New York	NY	10001	29	M	United States	United States		3	Catholic		I have been tested and it was negative	5	6	7	6	4	5	6	7	5	4	5		2								3	4	4	5	5	5	4	4	5	6	0	0
Mturk	15				United States	Alpharetta	GA	30022	55	M	United States	United States		3	Catholic		I have been tested and it was negative	5	7	6	6	7	6	5	6	5	6	6		2								5	3	4	4	5	5	5	4	6	6	8	8
Mturk	13				United States				60	F	United States	United States		3	Catholic		I have been tested and it was negative	5	7	6	5	6	5	4	5	6	7	5									9	3	3	2	4	5	4	4	2	3	3	9	7
Mturk	279				United States	Seattle	WA	98168	25	M	United States	United States		3	Catholic		I have been tested and it was negative	4	5	5	6	5	6	5	4	5	6	6							7			3	4	3	3	4	5	5	6	5	4	8	3
Mturk	405				India	Chennai	25	600017	27	M	United States	United States		3	Catholic		I have been tested and it was negative	6	5	7	6	6	5	7	6	6	7	6				4						5	4	3	4	5	4	5	5	6	6	9	9
Mturk	444				United States				34	M	United States	United States		3	Catholic		I have been tested and it was negative	7	6	7	6	7	6	7	6	7	6	7		2				6				4	5	5	4	6	5	5	5	4	6	6	7
Mturk	523				United States	Lowell	MA	1851	33	M	United States	United States		3	Catholic		I have been tested and it was negative	7	5	6	6	6	5	7	6	7	6	7										4	5	3	4	4	5	5	4	4	6	1	0
Mturk	563				United States	Kissimmee	FL	34741	65	M	United States	United States		3	Catholic		I have been tested and it was negative	4	5	5	5	3	4	4	4	5	5	5	1		3			6	7		9	3	4	4	3	3	4	4	4	5	4	7	7
Mturk	580				United States				31	F	United States	United States		4	Catholic		I have been tested and it was negative	6	7	6	7	6	7	6	7	6	7	7		2								4	5	5	4	3	6	3	4	3	3	8	8
Mturk	644				United States				60	F	United States	United States		3	Catholic		I have been tested and it was negative	6	5	7	6	5	4	5	7	6	5	4	1									3	4	4	2	3	6	4	4	5	4	6	7
Mturk	748				United States	Warner Robins	GA	31088	30	M	United States	United States		3	Catholic		I have been tested and it was negative	6	6	5	6	7	6	5	4	5	7	6							7			4	5	4	3	6	5	4	5	6	5	8	2
Mturk	991				United States	Secaucus	NJ	7094	28	F	United States	United States		3	Catholic		I have been tested and it was negative	6	7	7	6	6	4	7	6	6	7	5	1				5					5	4	2	5	5	6	4	5	4	4	8	9
Mturk	1069				United States	Detroit	MI	48216	34	F	United States	United States		3	Catholic		I have been tested and it was negative	6	7	6	6	7	7	6	7	7	6	6						6	7	8		5	4	5	4	6	6	5	6	5	5	2	8
Mturk	1100				United States	Ashburn	VA	20149	25	M	United States	United States		3	Catholic		I have been tested and it was negative	4	5	4	4	4	4	5	4	5	5	5				4		6				3	3	3	3	3	4	4	3	3	4	7	7
Mturk	1241				United States	San Jose	CA	95116	28	M	United States	United States		3	Catholic		I have been tested and it was negative	5	4	5	6	6	5	4	5	6	5	4	1						7			3	5	4	4	5	4	3	6	4	5	8	8
Mturk	1260				United States	Tulsa	OK	74115	29	M	United States	United States		4	Catholic		I have been tested and it was negative	7	7	7	7	7	7	7	7	7	7	7									9	5	5	5	5	6	6	5	5	6	5	10	10
Mturk	1288				United States	Chicago Heights	IL	60411	26	M	United States	United States		3	Catholic		I have been tested and it was negative	5	6	5	5	4	4	5	3	7	6	4							7			4	3	1	4	4	5	4	3	1	4	6	5
Mturk	1310				United States	Seattle	WA	98111	44	M	United States	United States		3	Catholic		I have been tested and it was negative	7	6	6	7	7	6	7	4	5	7	5	1						7	8		3	5	4	5	5	5	6	6	6	4	8	10
Mturk	106				United States	Henderson	NV	89052	57	F	United States	United States		3	Catholic		I have not been tested and have no symptoms	6	7	5	6	6	7	4	6	5	6	6							7			4	5	3	4	5	4	5	5	4	6	8	9
Mturk	151				United States	Dallas	TX	75240	38	F	United States	United States		3	Catholic		I have not been tested and have no symptoms	5	6	5	6	6	5	6	5	7	6	6	1	2		4	5	6	7	8	9	4	4	3	4	4	4	5	4	4	4	7	6
Mturk	155				United States	Norristown	PA	19401	24	F	United States	United States		3	Catholic		I have not been tested and have no symptoms	5	5	5	5	3	4	3	3	3	3	3	1						7			1	1	2	2	5	5	5	5	5	5	4	4
Mturk	284				United States	Vallejo	CA	94590	28	M	United States	United States		4	Catholic		I have not been tested and have no symptoms	5	6	6	6	5	5	5	6	6	6	6			3							4	3	4	3	5	4	4	4	4	4	8	10
Mturk	299				United States	Houston	TX	77087	47	F	United States	United States		2	Catholic		I have not been tested and have no symptoms	4	5	4	4	5	5	5	5	5	5	4							7			4	3	3	3	3	4	5	4	5	5	7	6
Mturk	326				United States	Haines City	FL	33844	54	M	United States	United States		3	Catholic		I have not been tested and have no symptoms	6	6	6	6	6	6	6	6	6	6	6									9	2	2	2	2	5	5	5	5	5	5	5	5
Mturk	453				United States	Houston	TX	77057	28	M	United States	United States		4	Catholic		I have not been tested and have no symptoms	5	6	6	6	5	5	6	6	6	6	6	1									3	4	4	3	4	5	5	5	5	5	10	10
Mturk	460				United States	Miami	FL	33176	21	F	United States	United States		3	Catholic		I have not been tested and have no symptoms	6	6	7	5	5	6	5	5	3	7	7	1									1	2	1	5	6	6	6	6	6	6	0	0
Mturk	514				United States	Port Saint Lucie	FL	34953	29	M	United States	United States		4	Catholic		I have not been tested and have no symptoms	7	7	7	7	7	7	7	7	7	7	7	1						7			1	1	1	4	6	6	6	6	6	6	0	8
Mturk	572				United States	Charlotte	NC	28210	47	M	United States	United States		4	Catholic		I have not been tested and have no symptoms	5	4	4	4	5	5	5	5	5	4	5							7			3	4	3	3	4	4	3	4	3	4	7	7
Mturk	801				United States	Missouri City	TX	77459	27	M	United States	United States		3	Catholic		I have not been tested and have no symptoms	6	6	6	6	6	6	6	6	6	6	6	1		3				7			1	5	2	4	3	5	3	3	3	4	1	1
Mturk	908				United States	Springboro	OH	45066	20	F	United States	United States		2	Catholic		I have not been tested and have no symptoms	6	5	6	6	3	5	2	4	2	5	5										1	4	1	4	6	6	6	6	6	6	5	3
Mturk	920				United States	Ventress	LA	70783	37	F	United States	United States		2	Catholic		I have not been tested and have no symptoms	5	7	7	6	7	5	5	6	5	5	5			3							3	3	3	3	2	6	6	1	5	6	5	5
Mturk	1065				United States	Brooklyn	NY	11219	39	M	United States	United States		2	Catholic		I have not been tested and have no symptoms	4	4	4	4	4	4	4	4	4	4	4	1		3		5		7			3	3	2	3	2	5	4	4	4	3	5	5
Mturk	1244				United States	New York	NY	10118	27	F	United States	United States		4	Catholic		I have not been tested and have no symptoms	7	7	7	6	6	6	5	6	5	6	7	1						7			2	4	3	5	4	6	4	3	3	4	7	7
Mturk	475				United States	Seattle	WA	98111	62	F	United States	United States		3	Catholic		I have tested positive but I am recovered	6	5	6	6	6	5	5	4	5	5	6		2							9	2	3	4	3	5	6	6	5	4	4	9	8
Mturk	575				United States	Brooklyn	NY	11234	23	M	Australia	United States		3	Church of England/Anglican		I have not been tested and have no symptoms	4	4	4	4	4	4	4	4	4	4	4			3							2	2	2	2	4	4	3	4	4	4	5	5
Mturk	1093				Brazil	Santo Andre	27	9000	23	M	Brazil	Brazil		3	Church of England/Anglican		I have not been tested and have no symptoms	3	2	5	3	3	4	5	4	3	6	3		2				6	7	8		2	3	4	3	3	5	2	5	2	5	3	7
Mturk	215				India	Chennai	25	600002	28	M	India	India		4	Church of England/Anglican		I have not been tested and have no symptoms	6	5	6	7	5	6	7	6	5	6	5					5				9	4	3	5	4	4	4	4	3	3	5	9	9
Mturk	344				India	Chennai	25	600017	25	F	India	India		3	Church of England/Anglican		I have tested positive but I am recovered	5	4	5	6	6	5	4	6	6	5	4						6				3	4	4	3	5	4	4	5	4	3	6	6
General	2115				United Kingdom	Bristol	B7	BS14	52	F	United Kingdom	United Kingdom		2	Church of England/Anglican		I have not been tested and have no symptoms	6	6	6	6	5		5	3	2	2	3	1									1	3	1	2	5	5	5	5	5	5	5	4
General	1820				United Kingdom	Bristol	B7	BS14	29	F	United Kingdom	United Kingdom		4	Church of England/Anglican			5	6	5	4	5	4	4	4	3	2	5	1									1	3	1	4	6	6	6	6	5	6	6	6
General	1789				Australia	Perth	8	6000	55	F	United Kingdom	Australia		2	Church of England/Anglican			6	6	7	6	6	6	6	6	4	4	4	1									1	3	5	5	6	6	6	6	6	6	5	5
General	1934				United Kingdom	Bristol	B7	BS6	54	F	United Kingdom	United Kingdom		2	Church of England/Anglican		I have not been tested and have no symptoms	4	4	4	4	4	4	4	4	4	4	4	1									1	4	1	4	5	5	5	5	5	5	5	5
General	2025				United Kingdom				32	F	United Kingdom	United Kingdom		2	Church of England/Anglican		I have not been tested and have no symptoms	6	7	7	6	6	6	7	6	6	6	5	1									1	1	1	1	4	5	5	5	5	5	5	5
Mturk	1216				United States	New York City	NY	10203	27	M	United States	United States		4	Church of England/Anglican		I have tested positive but I am recovered	5	6	7	5	5	7	6	4	3	6	5									9	5	3	4	3	3	5	4	4	4	5	7	7
Mturk	167				United States	Kearny	NJ	7032	25	M	United States	United States		3	Church of England/Anglican		I have not been tested and have no symptoms	3	4	4	5	4	3	3	4	4	5	4					5					3	4	3	4	5	4	3	4	4	3	6	6
Mturk	26				United States	Los Angeles	CA	90009	29	M	United States	United States		3	Church of England/Anglican		I have tested positive but I am recovered	6	5	6	7	5	5	6	7	7	6	7				4						4	5	4	5	4	5	5	4	4	4	6	6
Mturk	924				United States	Miami	FL	33132	49	M	United States	United States		4	Church of England/Anglican			6	6	5	6	5	6	5	6	6	6	5	1		3							3	4	4	4	4	5	4	3	4	5	6	6
Mturk	437				Brazil	Sao Paulo	27	1000	22	M	Brazil	United Kingdom		3	Evangelical/Pentecostal/Charismatic		I have not been tested and have no symptoms	6	4	3	5	4	4	5	3	5	4	4	1						7			1	4	1	4	5	5	5	5	5	6	4	4
General	1960				Canada	Toronto	ON	M6J	43	F	Canada	Canada		3	Evangelical/Pentecostal/Charismatic		I have not been tested but I think I have symptoms	7	7	7	5	6	6	7	4	4	5	2							7			1	1	1	3	4	4	6	4	6	6	2	2
Mturk	882				India	Namakkal	25	637001	45	F	India	India		3	Evangelical/Pentecostal/Charismatic		I have tested positive and I am not recovered	6	5	4	6	6	4	7	5	6	7	5					5					5	3	4	4	3	6	5	4	5	6	7	9
Mturk	240				India	Cochin	13	682507	48	M	India	India		4	Evangelical/Pentecostal/Charismatic		I have not been tested and have no symptoms	6	5	6	4	4	4	5	3	4	4	5	1		3		5		7	8		4	5	2	4	2	5	5	3	3	4	3	5
Mturk	304				United States	Marysville	WA	98270	68	M	United States	United States		3	Evangelical/Pentecostal/Charismatic		I have not been tested but I think I have symptoms	5	6	5	5	3	4	5	7	6	5	4			3	4				8		3	4	5	4	3	4	4	5	4	3	7	8
Mturk	17				United States	Seattle	WA	98168	26	F	United States	United States		3	Evangelical/Pentecostal/Charismatic		I have tested positive and I am not recovered	4	6	5	7	3	5	4	5	6	4	7						6			9	2	4	3	3	5	5	4	6	3	4	8	8
Mturk	1118				United States				29	M	United States	United States		3	Evangelical/Pentecostal/Charismatic		I have not been tested and have no symptoms	6	7	7	7	7	7	6	7	7	6	7			3							5	5	4	5	6	6	6	6	5	5	9	9
Mturk	68				United States	Salisbury	MD	21801	33	F	United States	United States		3	Evangelical/Pentecostal/Charismatic		I have not been tested and have no symptoms	7	7	7	7	7	7	7	7	7	7	7		2								3	3	3	3	4	4	4	4	4	4	5	5
Mturk	418				United States	Jackson	MS	39205	35	F	United States	United States		3	Evangelical/Pentecostal/Charismatic		I have not been tested and have no symptoms	6	6	6	6	7	6	6	6	5	6	6	1				5					1	4	2	4	3	6	6	2	5	5	5	5
Mturk	315				India	Pune	16	411030	33	M	India	India		3	Hindu	Hindu	I have not been tested and have no symptoms	7	7	7	7	7	7	7	5	7	7	7		2				6			9	4	3	1	5	5	5	5	5	5	5	2	1
Mturk	752				India	Chennai	25	600001	39	M	India	India		3	Hindu	Hindu	I have not been tested and have no symptoms	7	7	7	7	7	7	7	7	7	7	7										5	5	5	5	5	5	5	5	5	5	8	9
Mturk	1271				United States	Boston	MA	2111	45	M	India	United States		4	Hindu	Hindu	I have not been tested and have no symptoms	7	7	7	7	7	7	7	7	7	7	7	1		3		5		7	8		3	3	5	4	5	5	5	5	5	5	5	5
Mturk	550				Germany	Frankfurt Am Main	5	60528	34	M	India	Germany		4	Hindu	Hinduism	I have not been tested and have no symptoms	6	7	4	4	6	4	6	4	4	4	5	1						7			1	2	2	5	4	5	5	5	4	5	2	2
Mturk	368				India	Salem	25	636007	32	M	India	India		3	Hindu	Hindusm	I have not been tested and have no symptoms	6	5	7	6	5	6	4	7	5	6	5		2				6			9	4	4	3	4	2	4	2	4	2	4	8	8
Mturk	86				India	Mumbai	16	400071	35	M	India	India		3	Hindu	Hindu	I have not been tested and have no symptoms	7	6	6	4	5	5	5	5	3	3	4	1						7			2	5	2	2	3	5	5	5	5	5	10	2
Mturk	912				India	New Delhi	7	110008	42	M	India	India		4	Hindu	Hindu	I have been tested and it was negative	6	7	7	7	7	7	7	7	7	6	7	1		3		5					4	3	4	4	3	6	5	5	4	5	4	7
Mturk	233				India	Chennai	25	600017	27	M	India	India		4	Hindu	HINDU	I have not been tested and have no symptoms	7	6	7	6	7	6	7	6	7	6	7		2								4	5	4	5	5	5	6	6	5	6	9	9
Mturk	1096				India	Chennai	25	600042	35	M	India	India		3	Hindu	Hindu	I have not been tested and have no symptoms	7	7	7	7	7	6	6	4	4	4	4							7			3	5	3	4	2	5	5	3	3	5	6	5
Mturk	2084				India	Chennai	25	600004	28	M	India	India		3	Hindu	Hinduism	I have not been tested and have no symptoms	5		5	6	5	6	6	5	5	6	5					5					4	5	4	4	4	4	5	4	4	4	8	8
Mturk	3				India	Bengaluru	19	560002	34	F	India	India		3	Hindu	Hindu	I have not been tested and have no symptoms	7	7	7	7	7	7	7	6	6	7	7	1						7	8		1	4	4	5	5	5	5	5	5	5	2	2
Mturk	8				India	Chennai	25	600004	29	M	India	India		3	Hindu	Hindu	I have not been tested and have no symptoms	7	7	7	7	6	7	5	6	6	7	6						6			9	4	4	3	3	5	5	4	4	4	5	4	4
Mturk	6				India	Chennai	25	600118	25	M	India	India		3	Hindu	hindu	I have not been tested and have no symptoms	6	3	4	5	2	3	4	3	2	2	3	1						7			2	3	4	3	3	4	3	2	2	4	6	4
Mturk	945				United States		IL		30	M	India	India		3	Hindu	Hinduism	I have not been tested and have no symptoms	6	7	6	6	6	6	6	5	4	5	5	1						7			1	4	1	5	5	6	5	6	5	5	3	4
Mturk	296				India	Coimbatore	25	641019	32	F	India	India		4	Hindu	HINDHU	I have not been tested and have no symptoms	5	6	5	4	5	4	5	5	4	4	5						6			9	3	2	4	3	4	4	4	4	3	5	6	7
Mturk	689				India	Jaipur	24	302006	31	M	India	India		3	Hindu	Hindu	I have not been tested and have no symptoms	6	6	6	6	6	6	6	6	6	6	6	1				5		7	8		4	4	4	4	1	4	6	5	6	5	7	8
Mturk	771				India	Chennai	25	600107	30	F	India	India		3	Hindu	hindu	I have not been tested and have no symptoms	7	7	7	7	7	7	7	7	5	5	5									9	5	5	3	5	6	6	6	6	6	6	2	2
Mturk	136				India	Chennai	25	600107	35	M	India	India		3	Hindu	hindu	I have not been tested and have no symptoms	6	7	7	7	7	7	7	7	6	7	6	1		3		5		7			1	5	3	5	2	3	3	1	3	3	6	6
Mturk	532				India	Mysore	19	570008	32	M	India	India		3	Hindu	Hinduism	I have not been tested and have no symptoms	6	7	7	6	6	6	6	5	5	5	6	1						7			1	4	2	5	3	5	5	5	4	5	6	6
Mturk	510				India	Chennai	25	600003	23	F	India	India		3	Hindu	hindu	I have not been tested and have no symptoms	7	7	7	7	7	6	7	6	6	5	6	1				5		7	8		1	4	4	5	5	5	5	5	5	5	4	8
Mturk	76				India	Chennai	25	600001	29	M	India	India		3	Hindu	HINDU	I have not been tested and have no symptoms	7	7	7	7	7	7	7	7	7	7	7	1	2	3		5		7	8		5	5	4	5	1	3	4	2	1	2	8	9
General	1961				India	New Delhi	7	110008	22	F	India	India		4	Hindu	Hindu	I have not been tested and have no symptoms	7	7	7	7	7	7	7	7	4	5	5							7			1	5	3	5	3	6	6	6	6	6	4	3
Mturk	425				India	Chennai	25	600004	28	F	India	India		3	Hindu	hindu	I have not been tested and have no symptoms	6	6	6	6	6	6	5	6	6	5	6							7			4	4	4	3	5	5	4	4	5	4	8	8
Mturk	961				India	Coimbatore	25	641026	27	M	India	India		3	Hindu	HINDU	I have not been tested and have no symptoms	7	7	7	7	5	7	6	6	6	6	5		2				6	7			5	4	4	3	5	5	5	5	5	5	6	7
Mturk	2070				India	Chennai	25	600002	22	M	India	India		3	Hindu	hindhu	I have been tested and it was negative	6	5	6	6	7	6	6	7	6	6	5		2					7	8		4	4	4	5	5	6		5	5	6	8	8
Mturk	708				United States	Troy	MI	48098	24	M	United Kingdom	United States		3	Hindu	hindu. don't forget that	I have been tested and it was negative	5	4	4	3	3	3	4	3	3	3	3	1						7			1	3	4	5	2	3	5	2	3	4	5	5
Mturk	341				United States	Ledgewood	NJ	7852	36	F	United States	United States		2	Hindu	Hindu
General	1904				Croatia	Zagreb	21	10000	34	F	Croatia	Croatia		4	Humanist		I have not been tested and have no symptoms	6	6	6	6	4	5	6	2	2	2	4	1						7			1	1	1	4	5	5	5	5	6	6	4	0
General	1776				Croatia	Zagreb	21	10000	45	M	Croatia	Croatia		4	Humanist			6	3	2	5	2	2	4	2	2	2	2	1									1	4	1	2	3	3	4	5	3	5	5	5
Mturk	702				India	Ernakulam	13	682018	37	F	India	India		3	Humanist		I have not been tested and have no symptoms	6	7	7	7	6	6	7	7	2	7	7							7	8	9	5	4	5	5	6	6	5	5	6	6	8	8
Mturk	59				India	Chennai	25	600001	27	M	India	India		3	Humanist		I have tested positive but I am recovered	7	6	5	6	7	6	5	6	7	6	5							7			5	4	4	5	6	5	4	5	6	5	6	7
Mturk	237				India	Hosur	25	635109	39	M	India	India		3	Humanist		I have not been tested and have no symptoms	6	5	4	5	6	5	6	4	6	6	5				4						3	4	2	3	3	4	4	3	5	4	6	6
Mturk	658				India		2		30	F	India	India		3	Humanist		I have not been tested and have no symptoms	4	6	6	4	6	6	6	5	4	6	6									9	5	4	4	4	5	5	5	5	6	5	9	7
Mturk	496				India	Karur	25	639002	30	M	India	India		3	Humanist		I have not been tested but I think I have symptoms	6	5	4	5	6	5	4	5	6	5	4		2								4	4	3	5	5	6	4	6	5	5	8	7
Mturk	986				India	Salem	25	636102	30	F	India	India		3	Humanist		I have not been tested but I think I have symptoms	6	5	6	4	5	6	7	6	5	6	7						6				4	3	5	4	4	5	4	5	4	6	8	6
Mturk	487				India	Karur	25	639002	30	M	India	India		3	Humanist			6	5	6	5	6	5	6	7	6	5	6							7			4	3	4	5	5	4	5	3	6	4	8	7
Mturk	505				United States	Ashburn	VA	20149	22	F	India	India		3	Humanist		I have not been tested and have no symptoms	4	5	5	6	4	5	5	6	6	4	5									9	3	3	2	4	3	3	4	4	4	4	7	6
Mturk	10				India	Chennai	25	600010	33	F	India	India		2	Humanist		I have been tested and it was negative	4	5	4	5	4	5	4	5	4	5	4					5					4	2	3	3	3	5	4	3	5	4	6	7
Mturk	274				India	Ammanambakkam	25	603003	18	F	India	India		3	Humanist		I have not been tested and have no symptoms	6	6	6	6	6	6	6	6	6	6	6						6				5	4	5	4	5	5	5	5	5	5	9	9
Mturk	336				India	Chennai	25	600001	26	F	India	India		3	Humanist		I have not been tested and have no symptoms	6	6	6	6	6	6	6	6	6	6	6		2								3	4	3	4	1	1	2	2	1	4	6	6
Mturk	382				India	Chennai	25	600006	25	M	India	India		3	Humanist		I have not been tested and have no symptoms	5	4	5	4	5	4	5	4	5	4	5		2								4	4	3	4	4	4	4	4	4	4	7	7
Mturk	1601				United States	East Brunswick	NJ	8816	58	M	United States	United States		3	Humanist		I have not been tested and have no symptoms	6	6	6	6	2	2	6	1	2	6	4										1	1	1	5	5	5	5	5	5	5	8	1
Mturk	1419				United States	Marietta	OH	45750	26	M	United States	United States		2	Humanist		I have not been tested and have no symptoms	2	1	3	2	2	2	2	1	1	1	2	1						7			1	3	1	3	3	2	4	4	4	4	3	0
Mturk	251				United States	Bethesda	MD	20817	29	M	United States	United States		4	Humanist		I have not been tested and have no symptoms	5	7	7	4	5	6	6	5	4	4	5	1						7			3	3	2	3	1	5	5	5	5	5	2	1
Mturk	27				India	Salem	25	636102	30	F	India	India		3	Jewish		I have not been tested and have no symptoms	6	5	4	6	6	5	4	6	6	5	4									9	4	4	4	3	5	3	4	3	4	4	9	8
Mturk	564				India	Karur	25	639002	30	M	India	India		3	Jewish		I have tested positive and I am not recovered	6	5	4	6	6	5	4	5	6	6	5					5					4	4	3	3	4	3	5	4	5	5	9	9
Mturk	1301				United States	New York	NY	10001	29	M	United States	United States		3	Jewish		I have tested positive but I am recovered	6	7	6	5	5	6	7	5	6	7	5								8		5	4	4	3	5	5	4	6	6	4	9	8
Mturk	388				United States	Atlanta	GA	30303	39	F	United States	United States		3	Jewish		I have been tested and it was negative	6	4	6	6	6	4	4	3	5	5	6	1		3		5		7		9	3	3	4	4	1	6	5	4	4	4	8	7
Mturk	30				United States	Pawtucket	RI	2861	25	M	United States	United States		2	Jewish		I have been tested and it was negative	5	4	5	5	6	5	6	5	6	5	6										3	3	2	3	5	4	5	5	5	3	7	5
Mturk	266				India	Bhubaneshwar	21	751030	26	M	United States	United States		3	Jewish		I have been tested and it was negative	6	7	6	6	7	5	6	7	6	7	7	1									5	4	5	5	1	6	5	4	5	4	9	8
Mturk	921				France	Livry-gargan	A8	93190	29	F	France	France		3	Muslim		I have not been tested and have no symptoms	7	7	7	7	7	7	7	7	7	7	7	1									1	1	1	5	5	5	5	5	5	5	3	3
Mturk	121				Germany				28	M	Germany	Germany		4	Muslim		I have not been tested and have no symptoms	5	6	6	6	5	6	6	5	5	6	5	1			4	5	6	7	8	9	3	4	4	4	4	4	5	5	5	3	8	9
Mturk	231				India	Chennai	25	600021	25	M	India	India		3	Muslim		I have tested positive but I am recovered	4	5	4	5	4	5	4	5	4	5	4		2	3	4						3	4	4	3	4	4	5	4	4	3	7	8
Mturk	381				India	Chennai	25	600004	31	F	India	India		3	Muslim		I have not been tested and have no symptoms	7	7	7	6	6	6	6	6	6	5	7	1		3				7			3	4	4	4	6	5	5	4	5	5	2	2
Mturk	263				India	Chennai	25	600007	25	M	India	India		3	Muslim		I have been tested and it was negative	5	6	7	6	6	5	6	7	6	5	6	1			4			7			5	4	4	3	5	4	5	5	6	5	7	8
Mturk	1212				India	Ahmedabad	9	380008	36	M	India	India		2	Muslim		I have not been tested and have no symptoms	5	6	7	6	7	5	6	5	6	6	6	1		3				7			4	2	1	4	5	5	5	5	5	5	0	0
Mturk	721				India	Hosur	25	635109	30	M	India	India		3	Muslim		I have been tested and it was negative	3	4	5	4	4	5	4	3	4	5	4									9	3	3	4	2	2	4	4	3	4	3	6	4
Mturk	201				India	Chennai	25	600006	30	M	India	India		3	Muslim		I have not been tested but I think I have symptoms	3	4	5	4	4	3	4	4	5	3	4		2								4	3	4	3	3	4	3	2	3	4	5	5
Mturk	832				India	Chennai	25	600001	25	M	India	India		3	Muslim		I have not been tested and have no symptoms	6	7	7	6	6	5	6	6	7	7	6	1		3				7			5	5	4	5	6	3	3	5	3	4	8	7
Mturk	1115				India	Vellore	25	632007	54	F	India	India		2	Muslim		I have not been tested and have no symptoms	6	6	5	6	6	5	5	7	5	6	7								8		4	4	4	5	6	4	5	4	5	4	7	6
Mturk	1149				India	Ernakulam	13	682036	42	M	India	India		4	Muslim		I have not been tested and have no symptoms	7	7	7	7	7	7	7	7	7	7	7				4		6				3	3	1	4	5	5	5	5	5	5	5	5
Mturk	922				India	Chennai	25	600005	29	M	India	India		3	Muslim		I have not been tested and have no symptoms	7	6	6	4	5	7	7	7	4	5	7	1				5		7			4	4	2	4	5	4	5	6	5	5	2	8
Mturk	850				India	Malappuram	13	679324	33	F	India	India		3	Muslim		I have not been tested and have no symptoms	6	5	5	5	6	5	5	4	4	4	5	1				5		7	8		3	3	5	5	5	4	3	2	5	5	7	6
Mturk	744				United Kingdom	Golders Green	A2	NW11	18	M	United Kingdom	United Kingdom		2	Muslim		I have not been tested and have no symptoms	5	5	5	5	5	5	6	5	4	4	4			3				7			1	2	1	4	6	6	6	6	6	6	4	4
Mturk	1068				United States	Compton	CA	90220	25	M	United States	Cyprus		3	Muslim		I have not been tested and have no symptoms	3	4	5	6	4	5	4	6	4	4	4	1		3		5		7			3	3	2	2	5	5	5	5	5	5	6	6
Mturk	385				United States	Raleigh	NC	27610	26	F	United States	United States		3	Muslim		I have not been tested and have no symptoms	5	6	6	5	5	6	6	5	5	6	6			3	4		6			9	3	4	4	3	6	5	4	5	5	4	8	7
Mturk	775				United States	Westbury	NY	11590	35	F	United States	United States		3	Muslim		I have not been tested but I think I have symptoms	6	6	6	6	6	6	6	6	6	6	6	1		3		5			8		2	4	5	4	6	6	5	3	5	4	10	10
Mturk	900				United States	Starr	SC	29684	36	M	United States	United States		3	Muslim		I have not been tested but I think I have symptoms	4	4	4	4	4	4	4	4	4	4	4				4						3	3	3	3	4	4	4	4	4	4	7	7
Mturk	267				United States	San Bernardino	CA	92404	28	M	United States	United States		3	Muslim		I have not been tested and have no symptoms	4	5	4	5	4	5	4	5	4	5	4							7	8		3	4	3	4	4	3	3	4	3	4	6	6
Mturk	861				Brazil	Rio De Janeiro	21	20000	20	F	Brazil	Brazil		3	None		I have not been tested but I think I have symptoms	5	5	6	5	5	5	4	4	6	5	6	1						7			1	4	1	4	5	4	5	5	6	6	4	0
Mturk	440				Brazil	Sao Paulo	27	1000	57	M	Brazil	Brazil		4	None		I have not been tested and have no symptoms	3	5	4	5	2	2	2	1	4	1	5	1						7			1	4	3	4	4	5	4	4	5	4	4	3
Mturk	118				Brazil	Peruibe	27	11750	18	M	Brazil	Brazil		2	None		I have not been tested and have no symptoms	4	1	1	1	1	1	1	1	1	1	1	1						7			1	3	1	4	5	4	5	5	5	5	3	3
Mturk	391				Canada	Gatineau	QC	J9H	27	M	Canada	Canada		3	None		I have not been tested and have no symptoms	3	3	3	3	3	3	3	3	3	3	3	1						7			2	2	2	5	4	1	4	6	4	4	5	5
Mturk	881				Canada	Dollard-des-ormeaux	QC	H9B	41	M	Canada	Canada		3	None		I have not been tested and have no symptoms	5	6	5	5	5	5	5	5	4	5	5	1				5		7			2	2	2	3	3	4	3	4	4	4	6	6
General	1858				Canada	Toronto	ON	M3A	38	F	Croatia	Canada		4	None	I don't have one	I have not been tested and have no symptoms	4	5	5	2	2	4	6	5	2	2	2							7			1	2	2	1	4	3	4	5	5	3	4	4
General	1795				Croatia	Zagreb	21	10000	28	M	Croatia	Croatia		4	None			5	5	4	2	2	4	4	2	2	2	2							7			1	2	2	3	2	2	4	5	3	4	1	2
General	1793				Croatia	Zagreb	21	10000	35	F	Croatia	Croatia		4	None			4	3	4	3	3	3	3	2	2	2	4	1						7			1	4	4	4	3	4	4	4	3	4	4	4
General	1767				Ireland	Carrick On Shannon	14	N41	47	M	Croatia	Ireland		3	None			2	2	4	2	1	2	2	1	2	1	4	1									1	1	3	4	5	5	5	5	5	5	2	1
General	1992				Croatia	Zagreb	21	10000	50	F	Croatia	Croatia		4	None		I have not been tested and have no symptoms	5	5	5	1	5	2	5	1	2	1	4										1	1	3	5	5	5	5	6	5	5	2	0
General	1941				Croatia	Zagreb	21	10000	33	M	Croatia	Croatia		4	None		I have not been tested and have no symptoms	3	3	5	6	4	4	2	4	5	5	6	1			4			7			1	5	1	1	4	4	5	5	3	4	7	5
General	1853				Canada	Vancouver	BC	V6G	38	F	Croatia	Canada		4	None		I have not been tested but I think I have symptoms	5	3	4	5	2	5	4	2	2	1	2	1									1	1	5	4	3	3	3	4	5	5	7	3
General	1912				Croatia	Zagreb	21	10000	35	F	Croatia	Croatia		4	None		I have not been tested but I think I have symptoms	1	1	1	1	1	1	1	1	1	1	1	1						7			1	1	1	5	3	4	6	6	4	4	7	0
General	1749				Croatia	Zagreb	21	10000	28	F	Croatia	Croatia		4	None			6	5	6	3	3	5	3	2	2	2	2	1						7			1	4	1	5	3	5	4	5	5	5	3	3
General	2109				Croatia	Zagreb	21	10000	36	M	Croatia	Croatia		2	None			3	3	4	2	2	4	2	2	3	3	2				4			7			1	4	1	3	4	3	3	5	3	5
General	1738				Slovakia	Bratislava	2	841 05	27	M	France	Slovakia		4	None			6	6	4	7	2	5	3	2	4	5	6	1									1	1	2	4	6	6	6	6	6	6	3	9
General	2039				United Kingdom	Sutton Coldfield	A7	B75	35	F	France	United Kingdom		4	None		I have not been tested and have no symptoms	2	2	3	3	1	1	1	1	1	1	1	1						7			1	1	2	3	6	6	6	6	6	6	0	0
Mturk	760				France				23	M	France	France		3	None		I have not been tested and have no symptoms	2	3	4	4	2	2	2	2	2	3	3										1	1	1	2	4	4	4	4	4	4	2	5
Mturk	565				India	Chennai	25	600107	32	F	India	India		4	None		I have not been tested and have no symptoms	7	7	7	7	7	7	7	7	7	7	7						6				4	2	3	5	6	6	6	6	6	6	7	7
Mturk	376				India	Chennai	25	600099	59	F	India	India		3	None		I have not been tested and have no symptoms	6	6	7	6	7	6	5	5	4	5	5	1						7	8		3	4	2	4	3	4	3	4	5	5	6	7
Mturk	2079				India	Chennai	25	600039	29	M	India	India		3	None		I have not been tested but I think I have symptoms	4	5	4	5	4	5	5	5	4	5	5	1	2			5		7			3	3	4	4	3	3	3	3	4	5	8	8
Mturk	466				India	Chennai	25	600005	35	F	India	India		4	None		I have not been tested and have no symptoms	5	5	5	5	5	5	6	5	6	5	6	1						7			4	4	4	4	4	4	4	4	4	4	7	7
Mturk	1111				India	Chennai	25	600012	28	F	India	India		3	None		I have not been tested and have no symptoms	6	6	6	6	6	5	5	6	4	6	6	1				5		7			3	4	2	5	5	5	5	5	5	5	7	5
Mturk	310				Canada	Halifax	NS	B3H	28	M	India	Canada		3	None		I have been tested and it was negative	5	4	6	6	6	5	5	4	6	5	6		2		4						3	5	4	4	4	4	4	4	4	4	6	7
Mturk	317				India	Chennai	25	600082	28	M	India	India		4	None		I have not been tested and have no symptoms	7	7	7	7	7	6	7	7	7	7	7	1						7			3	4	1	4	5	5	5	5	5	5	5	5
Mturk	290				India	Chennai	25	600008	28	M	India	India		3	None		I have not been tested and have no symptoms	7	6	7	6	7	6	7	6	7	6	7								8		4	5	4	4	6	6	5	6	6	6	8	1
Mturk	971				India	Chennai	25	600004	32	M	India	India		4	None		I have not been tested and have no symptoms	7	7	6	7	6	5	6	5	4	5	5							7	8	9	4	4	3	3	4	4	3	3	2	5	8	6
Mturk	504				India	Chennai	25	600082	37	M	India	India		4	None		I have not been tested and have no symptoms	7	7	7	7	7	7	7	7	7	7	7	1				5		7	8		1	4	1	4	6	6	6	6	6	6	0	0
Mturk	743				Italy	Rome	7	144	20	F	Italy	Italy		2	None		I have not been tested and have no symptoms	5	5	4	5	5	6	6	6	4	5	6	1						7			1	4	3	4	5	6	6	6	5	6	3	4
Mturk	584				Italy	Bologna	5	40127	30	M	Italy	Italy		2	None		I have not been tested and have no symptoms	5	3	3	2	3	3	3	3	2	2	2	1						7			1	4	1	4	5	5	5	5	4	5	2	5
Mturk	615				Spain	Barcelona	56	8024	29	M	Italy	Spain		3	None		I have not been tested and have no symptoms	4	4	4	4	4	4	4	4	4	4	4							7			1	2	2	4	6	6	6	6	6	6	3	6
General	2064				Netherlands	Amstelveen	7	1185	34	F	Italy	Netherlands		4	None		I have not been tested and have no symptoms	4	4	4	2	1	1	3	1	1	1	1										1	1	1	5	5	5	5	5	5	5	1	1
Mturk	865				Italy				34	M	Italy	Italy			None		I have not been tested and have no symptoms	3	2	5	3	3	3	2	5	1	5	5	1						7			1	1	1	5	3	3	3	6	3	5	2	2
Mturk	1248				Italy	Pedara	15	95030	25	F	Italy	Italy		2	None		I have not been tested and have no symptoms	5	5	5	5	4	4	5	3	2	3	3	1						7			1	4	1	5	5	5	5	5	5	5	4	0
Mturk	273				Spain	Madrid	29	28020	33	M	Spain	Spain		3	None		I have not been tested but I think I have symptoms	5	5	4	5	4	4	4	3	3	4	3	1		3				7			2	4	2	3	2	5	4	5	4	4	3	7
General	2038				United Kingdom	Crawley	P6	RH11	47	F	United Kingdom	United Kingdom		2	None		I have not been tested and have no symptoms	5	5	6	4	4	4	4	4	3	5	3	1									1	3	4	5	3	5	5	5	5	5	1	1
General	1785				United Kingdom				27	F	United Kingdom	United Kingdom		3	None			5	5	4	2	2	2	2	1	1	2	3	1						7			1	2	1	4	4	5	4	5	5	5	3	3
General	2134				Canada	North Vancouver	BC	V7R	49	F	United Kingdom	Canada		3	None		I have not been tested and have no symptoms	6	6	6	6	6	6	6	6	1	6	6	1						7			4	4	3	5	4	4	4	4	5	6
Mturk	1336				New Zealand	Auckland	E7	1148	56	M	United Kingdom	New Zealand		4	None		I have not been tested and have no symptoms	6	5	6	4	4	4	4	4	4	4	4	1						7			1	1	1	4	5	4	5	5	5	5	4	4
General	1890				United Kingdom	Surbiton	G7	KT6	26	F	United Kingdom	United Kingdom		3	None		I have not been tested but I think I have symptoms	6	5	6	4	5	5	4	4	4	4	4	1									1	3	1	4	6	6	6	6	6	6	3	3
General	1823				United Kingdom	Alton	F2	GU34	19	M	United Kingdom	United Kingdom		3	None			6	6	7	5	6	6	4	5	3	5	2	1		3							4	3	3	4	5	3	5	5	4	4	4	6
General	1893				United Kingdom	Uxbridge	F9	UB8	24	F	United Kingdom	United Kingdom			None		I have not been tested and have no symptoms	4	4	3	3	3	3	3	2	2	2	2										1	1	1	2	6	3	6	6	6	6	1	0
General	2127				United Kingdom	Exmouth	D4	EX8	29	M	United Kingdom	United Kingdom		2	None		I have not been tested and have no symptoms	5	6	6	6	6	5	6	3	4	5	4	1									1	4	1	3	5	5	5	5	5	5		5
General	1757				United Kingdom	Addlestone	N7	KT15	24	F	United Kingdom	United Kingdom		3	None			4	5	5	4	4	4	4	4	4	4	4	1						7			1	3	1	3	5	5	5	5	5	5	5	5
Mturk	727				United States	Spring Hill	FL	34608	50	F	United States	United States		3	None		I have been tested and it was negative	6	7	7	7	7	7	7	7	5	6	5	1		3				7			1	1	1	4	5	5	5	5	5	5	2	3
Mturk	1074				United States	Kennesaw	GA	30144	29	F	United States	United States		2	None		I have not been tested and have no symptoms	4	5	5	4	5	5	4	4	3	3	3	1						7			2	3	4	5	6	4	6	6	6	6	1	0
Mturk	1663				United States	Apple Valley	CA	92308	80+	M	United States	United States		3	None		I have not been tested and have no symptoms	4	4	4	4	4	4	4	4	4	4	4	1									2	3	2	5	3	3	5	5	4	4	5	5
Mturk	1013				United States				37	M	United States	United States		2	None		I have been tested and it was negative	1	2	3	4	1	2	3	4	5	6	7		2								4	1	3	2	1	6	4	3	2	5	5	5
Mturk	1231				United States	Houston	TX	77065	37	M	United States	United States		2	None		I have not been tested and have no symptoms	5	7	6	7	7	6	7	7	7	6	7									9	2	1	2	4	4	5	4	5	5	5	8	7
Mturk	307				United States	Rochester	NY	14609	34	M	United States	United States		4	None		I have not been tested and have no symptoms	5	4	5	3	3	3	2	2	2	3	3	1						7			1	4	1	3	4	3	4	5	3	4	3	2
Mturk	1422				United States	Pittsburgh	PA	15239	20	F	United States	United States		2	None		I have not been tested and have no symptoms	5	4	5	3	3	4	1	1	3	5	3	1						7			1	1	1	4	5	3	5	5	5	5	3	3
Mturk	14				United States	Lake Villa	IL	60046	50	M	United States	United States		3	None		I have not been tested and have no symptoms	6	6	6	6	6	6	6	6	6	6	6	1									3	3	1	5	4	4	3	5	4	4	4	4
Mturk	373				United States	Houston	TX	77040	54	M	United States	United States		4	None		I have not been tested and have no symptoms	5	5	6	5	5	5	3	3	2	5	4	1		3				7			4	5	2	5	3	5	5	5	5	5	7	5
Mturk	63				United States	Paris	KY	40361	22	M	United States	United States		2	None		I have not been tested and have no symptoms	4	4	7	4	2	4	4	1	1	4	4	1									1	4	1	3	5	5	5	5	5	5	7	6
Mturk	683				United States	Fargo	ND	58103	53	M	United States	United States		3	None		I have not been tested and have no symptoms	6	6	6	6	6	6	6	6	5	5	3	1									3	5	4	2	5	5	5	5	5	5	6	6
Mturk	802				United States	Phoenix	AZ	85034	31	M	United States	United States		2	None		I have not been tested and have no symptoms	3	3	5	3	2	2	2	2	2	2	2									9	2	5	1	4	3	3	3	4	4	4	10	0
Mturk	411				United States	Washington	VA	22747	26	M	United States	United States		3	None		I have tested positive but I am recovered	6	4	7	7	7	7	7	7	7	7	7		2								3	4	4	4	5	5	5	6	5	6	7	6
Mturk	36				United States	New Haven	CT	6511	29	M	United States	United States		3	None		I have not been tested and have no symptoms	6	6	6	6	6	6	6	6	1	4	4							7			1	4	1	3	5	5	5	5	5	5	5	5
Mturk	113				United States	Las Vegas	NV	89166	35	M	United States	United States		3	None		I have not been tested and have no symptoms	4	4	4	1	4	4	4	1	2	1	4										1	1	1	4	6	6	6	6	6	6	1	1
Mturk	896				United States	Fond Du Lac	WI	54935	27	M	United States	United States		2	None		I have not been tested and have no symptoms	5	5	5	5	5	5	5	5	3	4	5	1				5		7			1	3	1	3	4	4	4	4	3	4	6	6
Mturk	1004				United States	Alpharetta	GA	30022	18	F	United States	United States		2	None		I have not been tested and have no symptoms	6	5	5	4	5	6	5	5	4	4	4	1									1	2	1	4	5	5	5	5	5	5	4	3
Mturk	1681				United States	Cincinnati	OH	45202	21	F	United States	United States		2	None		I have not been tested and have no symptoms	1	1	1	1	1	1	1	1	1	1	1	1						7			1	3	1	5	1	1	1	6	6	6	5	0
General	1984				United States	Albuquerque	NM	87108	34	M	United States	United States		2	None		I have not been tested and have no symptoms	5	5	6	4	3	3	3	3	2	3	3	1						7			1	3	1	3	3	3	3	3	3	4	4	4
Mturk	2077				United States	Roswell	GA	30076	53	M	United States	United States		3	None		I have not been tested but I think I have symptoms	6	7	6	6	6	7	6	6	7	6	6	1				5			8		5	4	4	4	5	5	5	6	5	6
Mturk	260				United States	Dallas	TX	75074	27	M	United States	United States		3	None		I have tested positive but I am recovered	6	7	6	6	6	7	6	6	6	6	7							7		9	4	4	5	4	5	5	6	5	5	6	7	8
Mturk	340				Brazil	Sao Joao Da Urtiga	23	99855	26	M	Brazil	Brazil		4	Other	spiritist	I have not been tested and have no symptoms	6	7	7	7	6	7	7	6	6	6	6	1									1	4	1	5	6	6	6	6	6	6	0	0
General	1769				Croatia	Zagreb	21	10090	36	F	Croatia	Croatia		2	Other	Paranormal		2	2	2	1	1	1	1	1	1	1	1	1						7			1	1	1	1	4	4	4	5	4	4	1	1
Mturk	378				India	Bengaluru	19	560002	29	F	India	India		4	Other		I have not been tested and have no symptoms	7	7	7	6	6	6	6	4	4	6	5	1						7	8		3	3	2	5	5	5	4	3	4	5	5	5
Mturk	1197				Italy	Milan	9	20135	37	F	Italy	Italy		2	Other	Jehovah's Witness	I have not been tested and have no symptoms	4	3	5	3	1	1	4	1	3	2	4	1		3				7			3	3	3	3	4	4	4	4	4	4	5	5
Mturk	977				United States	Arlington	VA	22201	47	F	United Kingdom	United States		3	Other	Unitarian Universalist	I have not been tested and have no symptoms	6	6	6	6	6	5	5	2	2	6	5	1						7			1	4	4	4	5	5	5	5	5	5	2	2
General	2003				United Kingdom	Liskeard	C6	PL14	18	F	United Kingdom	United Kingdom		3	Other	LaVeyan Satanist	I have not been tested and have no symptoms	1	2	2	1	1	1	1	1	1	1	1										2	3	2	2	4	4	4	5	4	4	5	5
Mturk	1049				Egypt	Cairo	11		36	F	United States	United States		4	Other	Messianic Islamic Druid	I have not been tested and have no symptoms	1	1	1	1	1	1	1	1	1	2	2	1						7			1	1	2	5	4	4	4	4	4	4	5	5
Mturk	98				United States	Richmond	VA	23225	33	M	United States	United States		3	Other	lutheron	I have not been tested and have no symptoms	5	6	6	5	5	4	5	6	5	4	4	1						7			3	5	3	3	3	4	4	2	4	4	2	3
Mturk	571				United States	Grove City	OH	43123	53	M	United States	United States		3	Other	Latter day Saint	I have not been tested and have no symptoms	5	5	5	4	4	4	5	3	4	3	4	1						7			2	4	3	4	4	4	4	3	3	3	6	6
Mturk	1706				United States	Happy Valley	OR	97086	57	M	United States	United States		4	Other	Recovering Evangelical	I have not been tested and have no symptoms	3	3	6	3	2	3	2	2	4	4	5	1									1	3	2	4	4	5	5	5	5	5	9	3
Mturk	1521				United States	Atlanta	GA	30338	35	M	United States	United States		2	Other	Discordian Hermeticist	I have not been tested and have no symptoms	1	1	1	1	1	1	1	1	1	1	7										1	1	1	1	4	3	6	6	6	6	0	0
Mturk	1386				United States	Kansas City	MO	64121	40	F	United States	United States		2	Other	Pagan	I have not been tested and have no symptoms	5	5	6	6	5	5	5	4	4	5	4										1	4	2	4	6	6	6	6	6	6	3	2
Mturk	2078				United States	Milwaukee	WI	53216	57	M	United States	United States		2	Protestant	baptist	I have not been tested and have no symptoms	7	7	7	7	7	7	7	7	6	7	7		2				6		8	9	2	3	3	5	5	6	5	3	5	5	0	0
Mturk	400				India	Chennai	25	600099	20	M	Australia	Armenia		4	Protestant		I have tested positive but I am recovered	1	2	3	4	1	2	3	4	5	6	7					5					2	4	1	3	3	5	2	4	1	6	8	8
Mturk	1037				Australia	Sydney	2	2000	35	M	Australia	Australia		4	Protestant		I have not been tested and have no symptoms	4	6	6	6	7	5	5	2	3	3	4			3	4		6	7	8	9	4	4	5	4	3	5	5	2	1	6	10	8
Mturk	1704				Canada	Winnipeg	MB	R3L	74	F	Canada	Canada		2	Protestant		I have not been tested and have no symptoms	6	7	7	6	6	6	4	3	4	4	5										1	2	4	4	5	5	4	5	5	5	6	4
Mturk	1196				France	Paris	A8	75016	39	M	France	France		3	Protestant		I have not been tested and have no symptoms	6	6	6	5	5	5	4	4	4	5	4	1						7			1	4	4	5	4	4	4	4	4	4	6	6
Mturk	959				United States	Dallas	TX	75247	30	M	France	Argentina		3	Protestant		I have tested positive but I am recovered	7	7	7	7	7	7	7	7	7	7	7							7		9	5	5	5	5	6	6	6	6	6	6	10	10
Mturk	1181				United States	Cheyenne	WY	82001	23	M	India	United States		3	Protestant		I have not been tested and have no symptoms	5	5	5	6	5	6	6	6	6	6	7	1		3		5		7			3	3	3	3	5	6	5	4	4	4	9	9
Mturk	1144				India	Chennai	25	600001	25	M	India	India		3	Protestant		I have tested positive and I am not recovered	7	6	7	6	7	6	7	6	7	6	7								8		5	4	5	5	5	6	6	6	5	5	10	9
Mturk	146				India	Chennai	25	600001	33	F	India	India		4	Protestant		I have tested positive but I am recovered	5	4	5	7	5	6	7	4	5	6	5				4	5	6	7			4	5	3	4	5	6	5	5	4	4	9	7
Mturk	637				United States	Freeville	NY	13068	31	M	United States	United States		3	Protestant		I have not been tested and have no symptoms	6	5	5	5	5	6	5	5	5	5	5	1						7			4	4	4	4	5	5	5	5	5	5	5	5
Mturk	122				United States	Apo	AE	9104	35	M	United States	United States		3	Protestant		I have been tested and it was negative	7	7	7	6	6	5	5	5	4	5	6	1						7			2	3	2	4	5	5	5	5	5	5	8	7
Mturk	495				United States	Kissimmee	FL	34746	27	M	United States	United States		3	Protestant		I have been tested and it was negative	6	4	5	3	5	6	3	2	4	5	6		2								3	4	4	2	1	6	3	2	2	5	7	8
Mturk	1116				United States	Eagle Pass	TX	78852	27	F	United States	United States		2	Protestant		I have not been tested and have no symptoms	4	5	7	6	3	6	6	1	2	6	4	1				5		7			5	4	5	2	3	5	4	3	5	5	8	8
Mturk	141				United States	Charleston	SC	29414	29	F	United States	United States		3	Protestant			5	7	5	6	6	7	7	6	6	6	6			3	4	5	6	7			4	4	4	3	2	5	3	4	4	5	1	2
Mturk	940				United States	Los Angeles	CA	90014	43	M	United States	United States		3	Protestant		I have not been tested and have no symptoms	6	6	7	7	7	6	6	6	6	6	6	1		3		5		7			3	4	4	3	4	6	5	2	3	5	9	9
Mturk	767				United States	Bardstown	KY	40004	22	F	United States	United States		2	Protestant		I have not been tested and have no symptoms	6	7	7	6	6	7	6	6	4	6	4	1						7			2	3	1	5	5	5	5	5	5	5	5	5
Mturk	209				United States	Chino Hills	CA	91709	67	M	United States	United States		3	Protestant		I have been tested and it was negative	4	4	5	5	4	4	5	5	4	5	5						6	7			4	3	3	4	5	5	4	4	4	4	9	9
Mturk	28				United States	New York	NY	10021	23	M	United States	United States		3	Protestant		I have tested positive but I am recovered	6	4	7	6	6	4	5	3	6	5	7	1		3		5		7		9	3	4	5	4	5	3	5	6	4	6	8	9
Mturk	238				United States	New York	NY	10001	35	M	United States	United States		3	Protestant	christen	I have been tested and it was negative	6	5	5	6	6	5	4	6	5	6	5						6	7			2	5	4	4	3	6	4	4	4	5	7	7
Mturk	1052				United States	Donalds	SC	29638	52	F	United States	United States		2	Protestant	Christian	I have not been tested and have no symptoms	4	5	5	5	5	6	4	5	4	4	4	1				5			8		5	5	3	3	3	6	4	3	4	4	10	9
Mturk	397				United States	Martinsburg	WV	25404	58	F	United States	United States		2	Protestant		I have not been tested and have no symptoms	7	7	7	7	7	7	7	7	7	7	7									9	4	4	3	5	2	6	4	3	3	3	5	5
Mturk	998				United States	Falls Church	VA	22044	24	F	United States	United States		4	Protestant		I have been tested and it was negative	5	6	6	5	6	6	4	5	4	6	6	1						7			2	2	2	1	6	6	6	5	6	5	6	6
Mturk	725				United States		IL		32	F	United States	United States		3	Protestant		I have not been tested but I think I have symptoms	4	5	5	5	4	5	5	5	4	5	5	1						7			2	3	2	4	4	4	4	4	5	5	5	3
General	1899				United States	Auburndale	MA	2466	37	M	United States	United States		4	Protestant		I have not been tested and have no symptoms	5	5	5	6	1	6	6	1	2	7	2										1	1	1	4	4	3	6	6	6	6	6	4
General	2000				United States	Waltham	MA	2452	37	F	United States	United States		3	Protestant		I have not been tested but I think I have symptoms	7	7	7	7	7	7	7	5	7	6	7	1						7			1	1	2	5	6	6	6	4	6	6	5	5
Mturk	250				United States	Troy	OH	45373	39	F	United States	United States		2	Protestant	Christian	I have not been tested and have no symptoms	5	5	6	5	5	5	5	4	4	5	5	1									1	3	2	5	5	5	5	5	5	5	4	4
Mturk	482				United States	Media	PA	19063	26	F	United States	United States		2	Protestant		I have not been tested and have no symptoms	7	7	7	7	7	5	7	7	4	7	7		2				6		8		3	5	5	4	4	4	4	3	3	4	5	5
Mturk	1043				United States	New York	NY	10013	45	M	United States	United States		3	Protestant		I have not been tested but I think I have symptoms	5	7	6	6	5	4	7	6	6	4	5			3		5					4	3	4	5	4	3	4	6	5	5	8	9
Mturk	778				United States	Riverview	FL	33578	30	F	United States	United States		2	Protestant		I have not been tested and have no symptoms	4	4	4	4	4	4	4	4	4	4	4							7			3	3	3	3	3	4	4	3	3	4	6	6
Mturk	736				United States	Adel	IA	50003	34	M	United States	United States		3	Protestant		I have not been tested and have no symptoms	7	7	7	7	7	7	7	7	7	7	7	1	2	3	4	5		7		9	1	5	1	3	1	1	1	1	1	1	10	10
Mturk	974				United States	New York	NY	10013	25	M	United States	United States		3	Protestant		I have not been tested and have no symptoms	4	3	5	4	4	3	4	4	3	4	4									9	4	3	3	3	3	3	3	4	4	4	7	7
Mturk	855				United States	New York	NY	10021	23	M	United States	United States		3	Protestant		I have tested positive but I am recovered	6	4	7	5	6	4	6	5	7	6	7	1				5		7	8		3	4	5	4	6	5	3	5	5	4	10	9
Mturk	979				United States	New York	NY	10021	23	M	United States	United States		3	Protestant		I have tested positive but I am recovered	6	4	7	5	6	5	7	6	4	6	5		2	3		5	6	7			5	4	4	3	4	3	5	3	6	5	9	9
Mturk	665				United States	Los Angeles	CA	90009	23	M	United States	United States		3	Protestant		I have tested positive but I am recovered	6	4	5	7	6	4	5	3	4	7	6	1		3		5	6	7			3	4	4	5	5	4	5	4	3	6	9	9
Mturk	222				United States	Miami	FL	33132	55	M	United States	United States		4	Protestant		I have not been tested and have no symptoms	7	7	5	6	4	6	5	4	1	6	2	1									2	2	2	3	3	5	4	2	2	4	4	4
Mturk	990				United States	Louisburg	KS	66053	43	F	United States	United States		2	Protestant		I have not been tested and have no symptoms	6	6	6	6	4	5	6	5	2	3	4	1						7			1	4	1	2	5	5	5	5	5	5	7	6
Mturk	1289				United States	Kennett Square	PA	19348	50	M	United States	United States		4	Protestant		I have not been tested and have no symptoms	6	6	6	6	6	6	6	4	5	6	5	1		3		5	6	7			3	3	3	3	3	6	5	3	4	5	6	8
Mturk	40				United States	Birdsboro	PA	19508	24	M	United States	United States		3	Protestant		I have not been tested and have no symptoms	6	7	7	7	6	6	7	6	4	6	6										2	3	3	4	4	4	4	4	5	5	6	4
Mturk	306				United States	Garner	NC	27529	59	F	United States	United States		3	Protestant		I have not been tested and have no symptoms	6	6	6	6	6	6	6	6	1	6	5	1	2	3	4	5	6	7	8	9	1	5	1	5	1	5	2	2	1	2	9	8
Mturk	518				United States	Mechanicsburg	PA	17050	51	M	United States	United States		3	Protestant		I have been tested and it was negative	4	5	5	6	4	4	5	5	6	6	5							7			3	4	4	3	4	4	4	4	5	5	9	8
Mturk	1213				United States	Portland	OR	97206	29	F	United States	United States		2	Protestant	Christian	I have not been tested and have no symptoms	4	6	5	5	4	4	5	4	4	4	4	1									3	3	3	4	4	4	4	2	4	4	3	4
Mturk	74				United States	Washington	DC	20011	39	F	United States	United States		3	Protestant		I have not been tested and have no symptoms	6	6	6	6	6	6	6	6	6	6	6			3						9	4	4	4	4	4	4	4	4	4	4	1	1
Mturk	193				Anonymous Proxy				28	M	United States	United States		2	Protestant		I have not been tested and have no symptoms	4	4	4	4	4	4	4	4	4	4	4	1									3	3	3	3	2	2	2	2	2	3	5	5
Mturk	197				United States	Jacksonville	FL	32216	38	M	United States	United States		2	Protestant		I have not been tested and have no symptoms	4	4	4	4	4	4	4	4	4	4	4	1									3	3	3	3	3	2	2	2	3	4	8	8
Mturk	517				United States	Winter Springs	FL	32708	25	M	United States	United States		2	Protestant		I have not been tested and have no symptoms	6	7	7	7	7	7	7	7	7	7	7							7			4	5	4	4	5	5	5	5	5	5	5	5
Mturk	2072				United States	Middle River	MD	21220	48	M	United States	United States		2	Protestant		I have not been tested and have no symptoms	6	6	6	6	6	5	5	5	4	4	4	1		3		5					2	4	2	4	3	5	3	3	3	3	10	10
Mturk	1023				United States	Memphis	TN	38127	29	M	United States	United States		2	Protestant		I have tested positive but I am recovered	4	4	4	4	5	4	5	6	5	6	4		2	3						9	4	4	3	5	4	5	4	5	4	3	5	5
Mturk	1128				United States	Memphis	TN	38127	29	F	United States	United States		2	Protestant		I have tested positive but I am recovered	4	4	4	4	4	4	4	4	4	4	4	1						7		9	3	3	3	3	4	4	4	4	4	4	5	5
General	2133				United States	Auburndale	MA	2466	31	M	United States	United States		4	Protestant		I have not been tested and have no symptoms	7	7	7	7	6	7	7	5	5	5	6	1									2	4	2	2	3	5	4	3	5	4	6	6
Mturk	1485				Australia	Belmont	2	2280	59	M	Australia	Australia		3	Spiritual but not religious		I have not been tested and have no symptoms	5	2	6	4	4	4	4	2	3	4	5	1									1	4	2	3	4	3	4	5	4	4	5	5
Mturk	1191				Brazil	Pouso Alegre	15	37550	32	F	Brazil	United States		4	Spiritual but not religious		I have not been tested and have no symptoms	7	7	7	6	6	6	7	6	5	6	7	1									1	4	4	4	4	5	5	3	5	5	7	4
Mturk	978				Brazil	Salvador	5	40000	24	M	Brazil	Brazil		2	Spiritual but not religious		I have not been tested and have no symptoms	6	6	5	5	5	6	6	5	6	5	7							7			5	5	3	4	5	3	4	4	5	5	4	4
Mturk	1143				Canada	London	ON	N6G	23	F	Canada	Canada		3	Spiritual but not religious		I have not been tested and have no symptoms	6	6	6	6	5	5	6	4	3	4	4							7			1	2	1	5	6	6	6	6	6	6	4	0
Mturk	1088				Canada	Winnipeg	MB	R3G	45	F	Canada	Canada		3	Spiritual but not religious		I have not been tested and have no symptoms	4	4	7	7	4	4	4	4	4	4	7	1						7			1	3	3	5	6	6	6	6	6	6	5	5
General	1919				United States	Anaheim	CA	92804	41	F	Croatia	United States		4	Spiritual but not religious		I have not been tested and have no symptoms	2	3	2	2	1	1	1	1	6	1	6	1						7			1	1	4	5	3	3	3	4	6	6	2	2
General	2024				Austria	Vienna	9	1220	47	M	Croatia	Austria		4	Spiritual but not religious		I have not been tested but I think I have symptoms	5	4	3	3	4	4	3	2	2	2	2	1						7			1	2	1	5	5	5	5	5	5	5	3	4
General	1897				Ireland	Dublin	7	D02	27	F	Croatia	Ireland		4	Spiritual but not religious		I have not been tested and have no symptoms	7	6	6	6	6	5	5	5	4	4	4	1						7			1	1	2	5	5	5	5	5	4	6	4	3
General	1936				Croatia	Zagreb	21	10000	36	F	Croatia	Croatia		4	Spiritual but not religious		I have been tested and it was negative	2	2	4	4	2	5	4	2	2	2	4	1						7			1	3	1	5	6	6	6	6	6	6	1	0
General	1943				Croatia	Zagreb	21	10000	31	F	Croatia	Croatia		4	Spiritual but not religious		I have not been tested and have no symptoms	6	6	6	5	3	5	5	2	1	4	3	1			4			7			1	4	2	4	3	4	4	4	3	5	6	6
General	2020				Croatia	Zagreb	21	10000	49	M	Croatia	Croatia		4	Spiritual but not religious		I have not been tested and have no symptoms	7	7	7	5	4	5	6	5	6	3	6	1						7			3	5	3	4	3	3	2	4	2	3	9	4
General	2055				Croatia	Zagreb	21	10000	31	F	Croatia	Croatia		4	Spiritual but not religious		I have not been tested and have no symptoms	6	4	5	5	4	2	5	1	1	2	6	1						7			1	1	1	5	4	4	4	4	4	5	3	4
General	1744				Denmark	Ã…lborg	19	9220	36	F	Croatia	Denmark		4	Spiritual but not religious			2	1	1	2	1	1	1	1	1	1	1	1						7			1	4	4	5	3	3	4	4	3	4	5	4
General	1766				Ireland	Dublin	7	D02	40	F	Croatia	Croatia		4	Spiritual but not religious			5	5	5	3	2	2	3	1	1	2	4	1						7			1	4	2	5	5	5	5	5	5	5	3	6
General	1778				Croatia	Zagreb	21	10000	39	F	Croatia	Croatia		2	Spiritual but not religious			4	4	6	3	2	2	3	1	1	1	1	1						7			1	2	3	5	5	5	5	5	5	5	1	1
General	1800				Croatia	Zagreb	21	10000	27	F	Croatia	Croatia		4	Spiritual but not religious			2	3	2	3	3	2	2	2	2	2	2	1						7			1	4	1	5	3	3	3	6	3	6	2	2
Mturk	210				India	Malappuram	13	676517	45	M	India	India		4	Spiritual but not religious		I have not been tested and have no symptoms	6	6	6	5	6	6	5	5	5	6	5		2				6			9	1	4	2	5	6	6	6	6	5	6	5	5
Mturk	438				India	Chennai	25	600010	28	F	India	India		3	Spiritual but not religious		I have not been tested and have no symptoms	6	7	7	6	5	6	5	7	6	6	5							7			3	4	4	3	3	6	5	5	5	4	8	6
Mturk	513				India	Chennai	25	600001	31	M	India	India		4	Spiritual but not religious		I have not been tested and have no symptoms	5	6	1	1	2	1	1	1	1	1	1									9	3	5	1	5	3	5	4	6	4	5	0	0
Mturk	278				India	Noida	36	110091	34	M	India	India		3	Spiritual but not religious		I have not been tested and have no symptoms	6	6	5	6	6	5	5	5	4	6	5	1						7			1	3	1	4	4	5	5	5	5	4	2	3
Mturk	588				India	Pune	16	411001	29	F	India	India		4	Spiritual but not religious		I have not been tested and have no symptoms	6	6	6	6	5	6	6	5	4	5	5		2		4	5	6		8	9	1	3	1	5	5	5	5	5	5	5	3	1
Mturk	966				India	Thrissur	13	680012	30	M	India	India		3	Spiritual but not religious		I have not been tested and have no symptoms	7	7	7	7	7	7	7	7	7	4	6	1		3							1	5	1	5	6	6	6	6	6	6	2	2
Mturk	795				India	Madurai	25	625020	25	F	India	India		3	Spiritual but not religious		I have not been tested and have no symptoms	6	6	6	6	6	6	6	6	6	6	6	1									4	4	5	4	5	3	5	5	5	5	8	9
Mturk	805				Philippines	ParaÃ±aque	L7	1710	37	M	India	Philippines		4	Spiritual but not religious		I have not been tested and have no symptoms	6	6	5	5	6	6	7	7	6	6	6	1		3				7			4	4	4	5	3	4	5	5	5	5	1	1
Mturk	164				India	Pune	16	411005	35	F	India	India		4	Spiritual but not religious		I have not been tested and have no symptoms	7	7	7	7	7	7	7	7	7	7	7	1				5		7			5	5	2	1	1	6	6	6	6	6	0	0
Mturk	659				India	Hyderabad	2	500001	29	M	India	India		3	Spiritual but not religious		I have not been tested and have no symptoms	6	5	6	6	6	5	6	6	5	6	6	1									4	3	2	3	3	4	3	4	3	4	8	9
Mturk	232				Italy	Milan	9	20158	31	M	Italy	Italy		4	Spiritual but not religious		I have not been tested and have no symptoms	2	3	3	2	3	4	2	1	4	2	5								8	9	1	1	1	4	5	4	6	6	5	6	4	4
Mturk	631				Italy	L'aquila	1	67100	36	F	Italy	Italy		3	Spiritual but not religious		I have not been tested and have no symptoms	5	5	5	3	4	3	3	3	2	2	5	1						7			1	3	1	4	5	5	5	5	5	5	4	4
Mturk	1071				United States	Las Vegas	NV	89103	66	M	Spain	United States		2	Spiritual but not religious		I have not been tested and have no symptoms	6	6	6	6	6	5	4	4	4	2	6		2				6		8	9	5	3	1	4	6	6	6	6	6	6	2	2
Mturk	1152				Spain	MahÃ³n	7	7700	29	M	Spain	Spain		2	Spiritual but not religious		I have not been tested and have no symptoms	3	4	4	4	4	4	4	1	4	1	1	1						7			1	1	1	3	4	4	4	5	4	4	3	3
[truncated: 19 more rows]
[truncated: 62 more columns]
